# Supplementary material for: Assessment of rosacea symptom severity by genome-wide association study and expression analysis highlights immuno-inflammatory and skin pigmentation genes
Source: Hum Mol Genet. 2018 May 16;27(15):2762–72. doi: 10.1093/hmg/ddy184 (PMC6822543; doi:10.1093/hmg/ddy184)
Supplement: ddy184_suppltable1_hmg_v2 [file ddy184_suppltable1_hmg_v2.xlsx]

## Sheet: Suppl_Table_XX_Gwas_Results (00
Chromosome	Marker (rs#)	Position (bp)	Cytogenetic Band	Alleles(*)	effect (Beta)	stderr	Association (P)	Gene (or closest gene)**
6	rs12203592	396321	6p25.3	C/T	0.221037	0.0259249	1.53299e-17	[IRF4]
6	rs57390839	32900383	6p21.32	D/I	0.303437	0.0382562	2.1799e-15	PSMB9--[]-HLA-DMB
6	rs114595701	32807490	6p21.32	C/T	-0.273809	0.035461	1.15908e-14	TAP2[]-PSMB8
6	rs45506201	32808299	6p21.32	A/G	0.273746	0.0354554	1.16412e-14	TAP2-[]PSMB8
6	rs116827595	32813768	6p21.32	A/G	0.273959	0.0354851	1.16832e-14	[TAP1]
6	rs76088152	32946322	6p21.32	A/G	0.286032	0.0371238	1.31981e-14	[BRD2]
6	rs59576053	32936120	6p21.32	C/T	-0.289628	0.0377033	1.58042e-14	HLA-DMA--[]-BRD2
6	rs57651384	32923849	6p21.32	A/G	0.289635	0.0377064	1.58596e-14	HLA-DMA-[]--BRD2
6	rs116131925	32929943	6p21.32	A/T	-0.28958	0.0377015	1.59178e-14	HLA-DMA-[]--BRD2
6	rs58173627	32930126	6p21.32	A/G	0.289571	0.0377014	1.59446e-14	HLA-DMA-[]--BRD2
6	rs111234931	32950639	6p21.32	C/T	-0.289634	0.037711	1.59785e-14	BRD2-[]--HLA-DOA
6	rs75380668	32933493	6p21.32	C/G	0.289543	0.0377007	1.60171e-14	HLA-DMA--[]-BRD2
6	rs73409626	32943407	6p21.32	A/T	-0.289508	0.0377082	1.63278e-14	[BRD2]
6	rs73409643	32949229	6p21.32	C/T	-0.289464	0.0377091	1.64996e-14	[BRD2]
6	rs73409631	32945466	6p21.32	A/G	-0.289428	0.0377089	1.66171e-14	[BRD2]
6	rs143522819	32950902	6p21.32	D/I	0.289432	0.0377115	1.66737e-14	BRD2-[]--HLA-DOA
6	rs113070636	32950897	6p21.32	A/C	0.289427	0.0377114	1.66891e-14	BRD2-[]--HLA-DOA
6	rs2066745	32945863	6p21.32	D/I	0.289378	0.0377091	1.67953e-14	[BRD2]
6	rs73409636	32946511	6p21.32	A/G	0.289364	0.0377091	1.68438e-14	[BRD2]
6	rs57331574	32961191	6p21.32	C/T	0.289328	0.0377079	1.69365e-14	BRD2--[]--HLA-DOA
6	rs73396802	32915797	6p21.32	C/T	-0.289213	0.0377124	1.7469e-14	HLA-DMB-[]HLA-DMA
6	rs73396800	32914726	6p21.32	C/G	0.289135	0.0377124	1.7752e-14	HLA-DMB-[]-HLA-DMA
6	rs72860374	32862958	6p21.32	C/G	-0.270929	0.0353869	1.92874e-14	PSMB9--[]--HLA-DMB
6	rs115591082	32844103	6p21.32	A/G	-0.271661	0.0354905	1.95471e-14	PSMB9--[]--HLA-DMB
6	rs113913737	32962130	6p21.32	C/T	-0.288822	0.037741	1.98132e-14	BRD2--[]-HLA-DOA
6	rs73409691	32963948	6p21.32	G/T	-0.28946	0.0378298	1.99836e-14	BRD2--[]-HLA-DOA
6	rs116747494	32957897	6p21.32	C/T	0.288575	0.0377189	2.01365e-14	BRD2-[]--HLA-DOA
6	rs111563612	32963608	6p21.32	A/T	-0.289241	0.0378154	2.04343e-14	BRD2--[]-HLA-DOA
6	rs62389423	421281	6p25.3	A/G	-0.233348	0.0306852	2.87801e-14	IRF4-[]--EXOC2
6	rs56098412	32879471	6p21.32	A/G	-0.270347	0.0356888	3.61224e-14	PSMB9--[]--HLA-DMB
6	rs2894254	32345689	6p21.32	G/T	0.238275	0.0320263	1.01317e-13	C6orf10-[]--BTNL2
6	rs200411589	32347070	6p21.32	D/I	0.236593	0.0320265	1.50572e-13	C6orf10-[]--BTNL2
6	rs3129956	32368462	6p21.32	A/G	0.235657	0.0320453	1.93624e-13	[BTNL2]
6	rs77318243	32904039	6p21.32	A/T	0.271691	0.0369727	2.01699e-13	[HLA-DMB]
6	rs3117109	32340871	6p21.32	C/T	-0.235229	0.0320622	2.20234e-13	C6orf10-[]--BTNL2
6	rs75301392	32904051	6p21.32	C/T	-0.271043	0.0369671	2.28003e-13	[HLA-DMB]
6	rs3129950	32358201	6p21.32	C/G	0.234297	0.0320416	2.64108e-13	C6orf10--[]-BTNL2
6	rs9268510	32378503	6p21.32	A/G	0.234125	0.0320513	2.79383e-13	BTNL2-[]--HLA-DRA
6	rs9272729	32609594	6p21.32	A/G	0.221651	0.0303635	2.89509e-13	[HLA-DQA1]
6	rs3129843	32395726	6p21.32	A/G	-0.233139	0.0320395	3.44141e-13	BTNL2--[]--HLA-DRA
6	rs3129855	32398841	6p21.32	A/G	-0.233028	0.032046	3.56967e-13	BTNL2--[]-HLA-DRA
6	rs3129856	32399337	6p21.32	C/T	0.232951	0.0320467	3.63817e-13	BTNL2--[]-HLA-DRA
6	rs535777	32577633	6p21.32	C/G	0.253137	0.0348244	3.64237e-13	HLA-DRB5--[]--HLA-DQA1
6	rs9273334	32623333	6p21.32	A/G	-0.257491	0.0355259	4.25261e-13	HLA-DQA1--[]-HLA-DQB1
6	rs78045276	32605935	6p21.32	G/T	-0.216686	0.0300338	5.43021e-13	[HLA-DQA1]
6	rs2395160	32387432	6p21.32	A/G	0.230994	0.0320615	5.84607e-13	BTNL2--[]--HLA-DRA
6	rs3135394	32408497	6p21.32	A/G	-0.230973	0.0320619	5.87767e-13	[HLA-DRA]
6	rs3129966	32381280	6p21.32	C/G	0.230839	0.0320831	6.27615e-13	BTNL2-[]--HLA-DRA
6	rs2187668	32605884	6p21.32	C/T	-0.213659	0.0297026	6.35632e-13	[HLA-DQA1]
6	rs9272139	32600765	6p21.32	A/G	0.243857	0.0339288	6.64102e-13	HLA-DRB5---[]-HLA-DQA1
6	rs9274514	32634243	6p21.32	A/G	0.169307	0.0235774	6.96001e-13	[HLA-DQB1]
6	rs7383481	32414435	6p21.32	C/T	-0.230641	0.0321301	7.09134e-13	HLA-DRA-[]--HLA-DRB5
6	rs3135383	32420801	6p21.32	G/T	0.234691	0.0327104	7.27631e-13	HLA-DRA-[]--HLA-DRB5
6	rs28751338	32420800	6p21.32	D/I	-0.234685	0.0327101	7.28225e-13	HLA-DRA-[]--HLA-DRB5
6	rs2284189	32607396	6p21.32	C/T	0.213244	0.0297272	7.35356e-13	[HLA-DQA1]
6	rs7748925	32416983	6p21.32	G/T	-0.2312	0.0322519	7.61482e-13	HLA-DRA-[]--HLA-DRB5
6	rs2854275	32628428	6p21.32	A/C	0.213803	0.0299025	8.71926e-13	[HLA-DQB1]
6	rs9268813	32424594	6p21.32	C/T	0.234372	0.0327944	8.93055e-13	HLA-DRA--[]--HLA-DRB5
6	rs7763411	32424992	6p21.32	C/T	-0.234368	0.0328005	9.02594e-13	HLA-DRA--[]--HLA-DRB5
6	rs9273327	32623223	6p21.32	A/C	-0.21606	0.0302781	9.66485e-13	HLA-DQA1--[]-HLA-DQB1
6	rs78827939	32602698	6p21.32	C/T	-0.213013	0.0298816	1.01903e-12	HLA-DRB5---[]-HLA-DQA1
6	rs9273369	32626484	6p21.32	C/T	0.213842	0.0300191	1.05705e-12	HLA-DQA1--[]HLA-DQB1
6	rs3129716	32657436	6p21.32	C/T	0.212548	0.029901	1.17964e-12	HLA-DQB1--[]--HLA-DQA2
6	rs3134971	32654149	6p21.32	A/C	-0.213404	0.0300271	1.19094e-12	HLA-DQB1--[]--HLA-DQA2
6	rs3891174	32634584	6p21.32	C/G	-0.169124	0.0237988	1.1966e-12	HLA-DQB1[]--HLA-DQA2
6	rs71789649	32634402	6p21.32	D/I	0.169022	0.0237887	1.20753e-12	[HLA-DQB1]
6	rs2856694	32652281	6p21.32	C/T	0.213532	0.0300559	1.21328e-12	HLA-DQB1--[]--HLA-DQA2
6	rs1794280	32667171	6p21.32	A/T	-0.211954	0.0298469	1.24108e-12	HLA-DQB1--[]--HLA-DQA2
6	rs2856674	32659645	6p21.32	A/G	-0.212136	0.029874	1.24414e-12	HLA-DQB1--[]--HLA-DQA2
6	rs2647004	32659609	6p21.32	C/T	0.212136	0.029874	1.24426e-12	HLA-DQB1--[]--HLA-DQA2
6	rs1794511	32671207	6p21.32	G/T	0.212552	0.0299338	1.24674e-12	HLA-DQB1--[]--HLA-DQA2
6	rs1794519	32662473	6p21.32	A/C	-0.211924	0.0298486	1.25378e-12	HLA-DQB1--[]--HLA-DQA2
6	rs1794520	32662338	6p21.32	A/T	0.211921	0.0298487	1.2546e-12	HLA-DQB1--[]--HLA-DQA2
6	rs2647019	32663355	6p21.32	C/G	0.211913	0.0298477	1.25498e-12	HLA-DQB1--[]--HLA-DQA2
6	rs1480380	32913246	6p21.32	C/T	-0.24782	0.0349149	1.27304e-12	HLA-DMB-[]-HLA-DMA
6	rs1794283	32666358	6p21.32	C/T	-0.211846	0.0298473	1.27466e-12	HLA-DQB1--[]--HLA-DQA2
6	rs3891175	32634467	6p21.32	C/T	-0.165104	0.0232628	1.27767e-12	HLA-DQB1[]--HLA-DQA2
6	rs1794530	32671800	6p21.32	G/T	0.212491	0.0299399	1.27832e-12	HLA-DQB1--[]--HLA-DQA2
6	rs1794272	32672216	6p21.32	A/T	-0.21247	0.0299485	1.30419e-12	HLA-DQB1--[]--HLA-DQA2
6	rs1794528	32672439	6p21.32	C/T	0.212432	0.029954	1.32872e-12	HLA-DQB1--[]--HLA-DQA2
6	rs2854277	32628084	6p21.32	C/T	-0.216932	0.0305894	1.3303e-12	[HLA-DQB1]
6	rs1794274	32672043	6p21.32	G/T	-0.212253	0.0299626	1.40752e-12	HLA-DQB1--[]--HLA-DQA2
6	rs80095283	32602760	6p21.32	A/C	-0.212693	0.0300278	1.41485e-12	HLA-DRB5---[]-HLA-DQA1
6	rs75230829	32287072	6p21.32	C/T	0.26722	0.0377382	1.43896e-12	[C6orf10]
6	rs1617322	32673893	6p21.32	A/C	0.212346	0.03001	1.49227e-12	HLA-DQB1--[]--HLA-DQA2
6	rs2647044	32667910	6p21.32	A/G	0.211523	0.0299074	1.52744e-12	HLA-DQB1--[]--HLA-DQA2
6	rs3134978	32651477	6p21.32	A/T	-0.212885	0.0301011	1.53048e-12	HLA-DQB1--[]--HLA-DQA2
6	rs3134977	32651641	6p21.32	G/T	-0.211748	0.0300096	1.72121e-12	HLA-DQB1--[]--HLA-DQA2
6	rs9273463	32627934	6p21.32	A/G	0.167877	0.0237971	1.73989e-12	[HLA-DQB1]
6	rs1613056	32668946	6p21.32	C/T	-0.211123	0.0299294	1.74571e-12	HLA-DQB1--[]--HLA-DQA2
6	rs78372297	32627784	6p21.32	C/T	-0.173034	0.0245587	1.85327e-12	[HLA-DQB1]
6	rs200464814	32634102	6p21.32	D/I	0.172939	0.0245496	1.8698e-12	[HLA-DQB1]
6	rs9280239	32946606	6p21.32	D/I	0.235213	0.0334351	2.00261e-12	[BRD2]
6	rs151013983	32946624	6p21.32	D/I	0.235212	0.0334351	2.00331e-12	[BRD2]
6	rs11375296	32651429	6p21.32	D/I	0.211704	0.0301082	2.05332e-12	HLA-DQB1--[]--HLA-DQA2
6	rs9274476	32633697	6p21.32	A/C	0.172998	0.0246198	2.12237e-12	[HLA-DQB1]
6	rs9273494	32628256	6p21.32	G/T	-0.16739	0.0238353	2.18464e-12	[HLA-DQB1]
6	rs9273504	32628407	6p21.32	C/T	0.167223	0.023815	2.20004e-12	[HLA-DQB1]
6	rs9275576	32679326	6p21.32	C/T	-0.211501	0.0301228	2.20762e-12	HLA-DQB1--[]--HLA-DQA2
6	rs138712958	32258130	6p21.32	D/I	0.223924	0.0319417	2.38684e-12	NOTCH4--[]-C6orf10
6	rs9282208	32676682	6p21.32	D/I	-0.209986	0.0299684	2.44702e-12	HLA-DQB1--[]--HLA-DQA2
6	rs9273371	32626565	6p21.32	C/T	-0.160222	0.0228885	2.56867e-12	HLA-DQA1--[]HLA-DQB1
6	rs9274497	32633928	6p21.32	A/G	0.166415	0.0237743	2.57504e-12	[HLA-DQB1]
6	rs2395231	32637302	6p21.32	A/G	0.244593	0.0349443	2.57948e-12	HLA-DQB1-[]--HLA-DQA2
6	rs9267986	32218120	6p21.32	A/G	0.223513	0.0319703	2.73569e-12	NOTCH4--[]--C6orf10
6	rs9268235	32290208	6p21.32	C/T	-0.223394	0.0319536	2.73717e-12	[C6orf10]
6	rs3132953	32219898	6p21.32	A/G	0.223434	0.0319664	2.7672e-12	NOTCH4--[]--C6orf10
6	rs7751715	32288952	6p21.32	A/G	0.223329	0.0319548	2.78237e-12	[C6orf10]
6	rs3132451	31582025	6p21.33	C/G	-0.171592	0.0245688	2.87812e-12	NCR3--[]-AIF1
6	rs116667074	32285362	6p21.32	C/T	-0.223171	0.031955	2.88283e-12	[C6orf10]
6	rs9268144	32257199	6p21.32	C/T	0.222923	0.031943	2.98977e-12	NOTCH4--[]-C6orf10
6	rs9268208	32280591	6p21.32	C/T	0.222989	0.0319524	2.9903e-12	[C6orf10]
6	rs76036733	32252132	6p21.32	A/G	-0.222907	0.031942	2.99622e-12	NOTCH4--[]-C6orf10
6	rs9268178	32275621	6p21.32	C/T	-0.222925	0.0319534	3.03793e-12	[C6orf10]
6	rs3115556	32240072	6p21.32	A/T	0.222824	0.0319447	3.06501e-12	NOTCH4--[]--C6orf10
6	rs9268177	32274882	6p21.32	A/C	0.222887	0.031954	3.06566e-12	[C6orf10]
6	rs9273480	32628103	6p21.32	C/T	-0.16873	0.0241944	3.09504e-12	[HLA-DQB1]
6	rs7775397	32261252	6p21.32	G/T	0.222719	0.0319429	3.12887e-12	[C6orf10]
6	rs4392743	32295652	6p21.32	C/T	0.223017	0.0319882	3.1408e-12	[C6orf10]
6	rs9273336	32623371	6p21.32	C/T	-0.22001	0.0315609	3.1603e-12	HLA-DQA1--[]-HLA-DQB1
6	rs2849018	32310863	6p21.32	C/T	0.222843	0.0319826	3.23646e-12	[C6orf10]
6	rs9268158	32269457	6p21.32	C/T	-0.222653	0.0319617	3.26823e-12	[C6orf10]
6	rs9274505	32634126	6p21.32	A/G	0.167994	0.0241314	3.37771e-12	[HLA-DQB1]
6	rs1794282	32666526	6p21.32	C/T	-0.22401	0.0321801	3.38924e-12	HLA-DQB1--[]--HLA-DQA2
6	rs146576271	32229989	6p21.32	D/I	0.222391	0.0319528	3.41764e-12	NOTCH4--[]--C6orf10
6	rs3132971	32230256	6p21.32	G/T	0.222367	0.0319515	3.4284e-12	NOTCH4--[]--C6orf10
6	rs9269075	32440795	6p21.32	C/G	-0.318579	0.0457923	3.49112e-12	HLA-DRA--[]--HLA-DRB5
6	rs2395149	32325562	6p21.32	A/G	0.222536	0.0320179	3.6583e-12	[C6orf10]
6	rs926593	32305544	6p21.32	A/G	-0.222428	0.0320051	3.67378e-12	[C6orf10]
6	rs1265754	32303692	6p21.32	A/T	0.222362	0.0320035	3.71904e-12	[C6orf10]
6	rs71974903	32302103	6p21.32	D/I	0.22235	0.0320019	3.71942e-12	[C6orf10]
6	rs1265757	32302382	6p21.32	C/T	-0.222349	0.032002	3.72137e-12	[C6orf10]
6	rs9276933	32930795	6p21.32	C/T	0.219673	0.0316249	3.76801e-12	HLA-DMA-[]--BRD2
6	rs910051	32315511	6p21.32	G/T	0.222338	0.0320123	3.78931e-12	[C6orf10]
6	rs3130297	32198981	6p21.32	C/T	-0.22054	0.0317972	4.05447e-12	NOTCH4-[]--C6orf10
6	rs3096690	32194630	6p21.32	C/G	0.220681	0.0318284	4.1233e-12	NOTCH4-[]--C6orf10
6	rs9274479	32633749	6p21.32	A/G	-0.172701	0.0249098	4.1352e-12	[HLA-DQB1]
6	rs74201448	32635197	6p21.32	C/T	0.169092	0.0243901	4.1423e-12	HLA-DQB1[]--HLA-DQA2
6	rs9274480	32633753	6p21.32	C/T	-0.172667	0.024906	4.14355e-12	[HLA-DQB1]
15	rs1129038	28356859	15q13.1	C/T	0.156778	0.0226159	4.15977e-12	[HERC2]
6	rs9268152	32263663	6p21.32	C/T	-0.221365	0.0319658	4.37548e-12	[C6orf10]
6	rs1794279	32667595	6p21.32	G/T	-0.222261	0.0320967	4.3855e-12	HLA-DQB1--[]--HLA-DQA2
6	rs169504	32153406	6p21.32	A/C	0.180069	0.0260315	4.61997e-12	[PBX2]
6	rs9268026	32226481	6p21.32	A/G	-0.227209	0.0328787	4.84807e-12	NOTCH4--[]--C6orf10
6	rs9274623	32635998	6p21.32	G/T	-0.163665	0.02372	5.22555e-12	HLA-DQB1-[]--HLA-DQA2
15	rs12913832	28365618	15q13.1	A/G	0.155996	0.0226116	5.25981e-12	[HERC2]
6	rs3134984	32645029	6p21.32	A/T	0.20697	0.0300198	5.42835e-12	HLA-DQB1--[]--HLA-DQA2
6	rs3957147	32682135	6p21.32	C/T	-0.184228	0.0267227	5.4432e-12	HLA-DQB1--[]--HLA-DQA2
6	rs3134986	32644553	6p21.32	C/T	-0.206933	0.0300355	5.61583e-12	HLA-DQB1--[]--HLA-DQA2
6	rs9273325	32623193	6p21.32	A/G	0.194107	0.0281913	5.78738e-12	HLA-DQA1--[]-HLA-DQB1
6	rs3129779	32646927	6p21.32	A/G	-0.206767	0.0300329	5.81379e-12	HLA-DQB1--[]--HLA-DQA2
6	rs9273455	32627830	6p21.32	C/T	-0.174097	0.0252927	5.87226e-12	[HLA-DQB1]
6	rs3021302	32623150	6p21.32	C/T	0.193488	0.0281209	5.98379e-12	HLA-DQA1--[]-HLA-DQB1
6	rs9273453	32627812	6p21.32	C/G	-0.176463	0.0256497	6.01841e-12	[HLA-DQB1]
6	rs9268219	32284108	6p21.32	G/T	0.220763	0.0322619	7.79241e-12	[C6orf10]
6	rs9276931	32928984	6p21.32	A/G	-0.226421	0.0331253	8.21409e-12	HLA-DMA-[]--BRD2
6	rs143970236	32802712	6p21.32	D/I	0.220603	0.0322874	8.37612e-12	[TAP2]
6	rs3134983	32646838	6p21.32	C/T	-0.203922	0.0299521	9.91202e-12	HLA-DQB1--[]--HLA-DQA2
6	rs9274490	32633879	6p21.32	A/G	-0.163443	0.0240186	1.01525e-11	[HLA-DQB1]
6	rs9267920	32206243	6p21.32	C/T	-0.184335	0.0272368	1.31144e-11	NOTCH4--[]--C6orf10
6	rs9276625	32743744	6p21.32	A/G	0.221166	0.032717	1.38498e-11	HLA-DQB2--[]--TAP2
6	rs9274498	32633941	6p21.32	A/G	-0.158769	0.0235355	1.52563e-11	[HLA-DQB1]
6	rs9275554	32677016	6p21.32	C/T	-0.185288	0.0274897	1.58638e-11	HLA-DQB1--[]--HLA-DQA2
6	rs114544105	32635629	6p21.32	A/G	0.160498	0.0238158	1.59855e-11	HLA-DQB1-[]--HLA-DQA2
6	rs9281684	32206374	6p21.32	D/I	-0.181086	0.0269769	1.9177e-11	NOTCH4--[]--C6orf10
6	rs77296290	32635296	6p21.32	C/T	-0.162166	0.0241688	1.95623e-11	HLA-DQB1[]--HLA-DQA2
6	rs60045856	32799845	6p21.32	G/T	0.216516	0.0323276	2.126e-11	[TAP2]
6	rs1054684	32776921	6p21.32	C/T	0.22513	0.0336345	2.18719e-11	HLA-DQB2--[]--TAP2
6	rs9275553	32676988	6p21.32	G/T	0.1865	0.0278722	2.22002e-11	HLA-DQB1--[]--HLA-DQA2
6	rs1144710	31765864	6p21.33	A/T	0.192529	0.0287873	2.26983e-11	[LSM2]
6	rs9276772	32774291	6p21.32	C/G	-0.218433	0.0326833	2.34348e-11	HLA-DQB2--[]--TAP2
6	rs9276731	32765585	6p21.32	G/T	-0.219433	0.0328415	2.37161e-11	HLA-DQB2--[]--TAP2
6	rs4947349	32747790	6p21.32	G/T	-0.218373	0.0326858	2.38144e-11	HLA-DQB2--[]--TAP2
6	rs4947258	32747502	6p21.32	A/G	-0.21837	0.0326874	2.38833e-11	HLA-DQB2--[]--TAP2
6	rs9276689	32751962	6p21.32	C/T	-0.218059	0.0326629	2.46282e-11	HLA-DQB2--[]--TAP2
6	rs9276688	32751244	6p21.32	C/T	-0.218077	0.0326673	2.46829e-11	HLA-DQB2--[]--TAP2
6	rs719655	32752333	6p21.32	C/T	-0.218008	0.0326608	2.48144e-11	HLA-DQB2--[]--TAP2
6	rs9276691	32752844	6p21.32	A/G	-0.217842	0.032663	2.57716e-11	HLA-DQB2--[]--TAP2
6	rs6901158	32205942	6p21.32	C/T	-0.182781	0.0275041	3.02943e-11	NOTCH4--[]--C6orf10
6	rs9276700	32756653	6p21.32	C/T	-0.21685	0.0326575	3.14336e-11	HLA-DQB2--[]--TAP2
6	rs7762279	32755290	6p21.32	C/T	0.216849	0.0326573	3.14371e-11	HLA-DQB2--[]--TAP2
6	rs3130303	32205867	6p21.32	A/G	-0.182142	0.0275118	3.59074e-11	NOTCH4--[]--C6orf10
6	rs9281683	32205572	6p21.32	D/I	-0.182061	0.0275168	3.69277e-11	NOTCH4--[]--C6orf10
6	rs3117103	32349557	6p21.32	A/T	-0.203373	0.0307391	3.69918e-11	C6orf10-[]--BTNL2
6	rs3134942	32168771	6p21.32	G/T	-0.190864	0.0288607	3.77034e-11	[NOTCH4]
6	rs3134925	32204657	6p21.32	A/G	0.181963	0.0275185	3.79285e-11	NOTCH4--[]--C6orf10
6	rs3134924	32204684	6p21.32	G/T	-0.181951	0.0275186	3.80485e-11	NOTCH4--[]--C6orf10
6	rs9279532	32204819	6p21.32	D/I	0.181786	0.0275207	3.97541e-11	NOTCH4--[]--C6orf10
6	rs2395151	32343339	6p21.32	A/G	0.203032	0.0307852	4.26205e-11	C6orf10-[]--BTNL2
6	rs6918888	32201279	6p21.32	C/G	0.181483	0.027521	4.28348e-11	NOTCH4-[]--C6orf10
6	rs2894251	32343236	6p21.32	A/G	-0.203005	0.0307859	4.29174e-11	C6orf10-[]--BTNL2
6	rs3131296	32172993	6p21.32	C/T	-0.190159	0.0288517	4.38408e-11	[NOTCH4]
6	rs3132956	32179438	6p21.32	A/G	0.189947	0.0288722	4.75343e-11	[NOTCH4]
6	rs3130288	32096001	6p21.33	A/C	0.209595	0.0319579	5.45139e-11	[ATF6B]
6	rs9267531	31636742	6p21.33	A/G	-0.207893	0.0317004	5.46738e-11	[CSNK2B]
6	rs1269852	32080191	6p21.33	C/G	-0.209453	0.0319407	5.48536e-11	TNXB-[]-ATF6B
6	rs3132450	31596138	6p21.33	A/G	-0.207871	0.0317099	5.56518e-11	[PRRC2A]
6	rs3130622	31592524	6p21.33	C/G	0.164835	0.0251925	6.04656e-11	[PRRC2A]
6	rs9280183	32762922	6p21.32	D/I	0.219517	0.033551	6.05593e-11	HLA-DQB2--[]--TAP2
6	rs57734195	31620483	6p21.33	D/I	0.165174	0.0252652	6.2675e-11	BAG6[]-APOM
6	rs3132449	31626013	6p21.33	C/T	-0.207	0.0316908	6.51335e-11	APOM[]C6orf47
6	rs3117581	31624864	6p21.33	A/G	-0.20698	0.0316911	6.54331e-11	[APOM]
6	rs519417	31878433	6p21.33	A/G	0.207694	0.0318092	6.62258e-11	ZBTB12-[]--CFB
6	rs3117582	31620520	6p21.33	G/T	0.206907	0.0317034	6.75849e-11	BAG6[]-APOM
6	rs558702	31870326	6p21.33	A/G	0.207117	0.0317637	7.02434e-11	ZBTB12[]--CFB
6	rs9267539	31666424	6p21.33	A/C	-0.206762	0.0317316	7.24183e-11	[ABHD16A]
6	rs497309	31892484	6p21.33	A/C	-0.207293	0.0318196	7.30652e-11	ZBTB12--[]-CFB
6	rs501942	31840477	6p21.33	C/T	-0.207231	0.0318136	7.34127e-11	[SLC44A4]
6	rs6457570	32386495	6p21.32	C/T	0.174556	0.0268096	7.48811e-11	BTNL2--[]--HLA-DRA
6	rs201250509	32634561	6p21.32	D/I	0.134447	0.0206763	7.92183e-11	HLA-DQB1[]--HLA-DQA2
6	rs3130618	31632134	6p21.33	A/C	0.163622	0.0251632	7.9238e-11	[GPANK1]
6	rs3117583	31619576	6p21.33	A/G	-0.163626	0.0251647	7.93522e-11	[BAG6]
6	rs3117580	31630968	6p21.33	A/G	0.163621	0.0251639	7.93542e-11	[GPANK1]
6	rs433061	32014828	6p21.33	A/G	0.216258	0.0332974	8.34013e-11	[TNXB]
6	rs3117579	31633496	6p21.33	G/T	-0.163321	0.0251681	8.65127e-11	GPANK1[]CSNK2B
6	rs9267544	31671557	6p21.33	A/C	0.205943	0.0317471	8.77915e-11	ABHD16A[]-LY6G6F
6	rs150353632	32346463	6p21.32	D/I	0.199308	0.0307285	8.83135e-11	C6orf10-[]--BTNL2
6	rs389884	31940897	6p21.33	A/G	-0.206711	0.0318792	8.94374e-11	[STK19]
6	rs3130046	31606398	6p21.33	C/G	-0.163067	0.025161	9.14011e-11	PRRC2A[]BAG6
6	rs199920659	31606677	6p21.33	D/I	0.163043	0.0251611	9.1984e-11	PRRC2A-[]BAG6
6	rs1150756	32035694	6p21.33	C/T	-0.206975	0.0319443	9.24228e-11	[TNXB]
6	rs5875328	31606901	6p21.33	D/I	-0.162995	0.0251611	9.31648e-11	[BAG6]
6	rs1150757	32029205	6p21.33	A/G	0.206897	0.0319399	9.33709e-11	[TNXB]
6	rs9272202	32601885	6p21.32	C/T	-0.241953	0.0373521	9.34597e-11	HLA-DRB5---[]-HLA-DQA1
6	rs1150753	32059867	6p21.33	A/G	-0.206921	0.0319518	9.44152e-11	[TNXB]
6	rs199998896	31765863	6p21.33	D/I	-0.183728	0.0283788	9.56219e-11	[LSM2]
6	rs3130047	31610479	6p21.33	C/T	-0.162859	0.025161	9.65332e-11	[BAG6]
6	rs3130070	31591808	6p21.33	A/G	-0.162774	0.0251637	9.91623e-11	[PRRC2A]
6	rs10885	31604591	6p21.33	C/T	-0.162725	0.0251612	1.00022e-10	[PRRC2A]
6	rs11229	31603770	6p21.33	A/G	-0.162724	0.0251612	1.00056e-10	[PRRC2A]
6	rs3115664	31592636	6p21.33	C/T	-0.162718	0.0251638	1.00649e-10	[PRRC2A]
6	rs3130621	31587083	6p21.33	C/T	0.162742	0.0251683	1.00788e-10	AIF1-[]-PRRC2A
6	rs3130624	31597875	6p21.33	A/G	-0.162701	0.0251658	1.01458e-10	[PRRC2A]
6	rs1265905	31909941	6p21.33	A/G	-0.211708	0.0327477	1.01696e-10	[CFB]
6	rs3130626	31598489	6p21.33	A/G	-0.162674	0.0251641	1.01885e-10	[PRRC2A]
6	rs1150752	32064726	6p21.33	C/T	0.20658	0.0319567	1.01985e-10	[TNXB]
6	rs3130628	31609272	6p21.33	C/T	0.162329	0.0251407	1.07183e-10	[BAG6]
6	rs2736157	31600820	6p21.33	A/G	-0.162469	0.0251637	1.07428e-10	[PRRC2A]
6	rs3130627	31600851	6p21.33	G/T	-0.162465	0.0251637	1.07541e-10	[PRRC2A]
6	rs1270942	31918860	6p21.33	A/G	-0.205249	0.0318074	1.1004e-10	[CFB]
6	rs3115663	31601843	6p21.33	C/T	0.162322	0.0251605	1.11065e-10	[PRRC2A]
6	rs9267549	31677391	6p21.33	A/G	0.20467	0.0317346	1.12574e-10	[LY6G6F]
6	rs2040406	32603007	6p21.32	A/G	-0.172216	0.0267297	1.17517e-10	HLA-DRB5---[]-HLA-DQA1
6	rs9274522	32634373	6p21.32	C/T	-0.133321	0.0207139	1.2271e-10	[HLA-DQB1]
6	rs9272462	32605620	6p21.32	A/G	0.153282	0.0238331	1.26711e-10	[HLA-DQA1]
6	rs3130304	32207181	6p21.32	A/G	0.146679	0.0228303	1.32431e-10	NOTCH4--[]--C6orf10
6	rs515688	31832038	6p21.33	A/G	-0.204042	0.0317668	1.33835e-10	[SLC44A4]
6	rs141910407	32005267	6p21.33	C/T	-0.23036	0.0358946	1.38718e-10	C4B_2-[]CYP21A2
6	rs3115665	31589264	6p21.33	C/G	-0.161465	0.0251646	1.39928e-10	[PRRC2A]
6	rs1265947	31787167	6p21.33	C/T	-0.203428	0.0317086	1.4065e-10	HSPA1A-[]-HSPA1B
6	rs9274558	32634890	6p21.32	A/G	0.142134	0.0221953	1.51918e-10	HLA-DQB1[]--HLA-DQA2
6	rs6905282	32626015	6p21.32	A/C	0.126844	0.0198182	1.55332e-10	HLA-DQA1--[]-HLA-DQB1
6	rs9273358	32626019	6p21.32	C/T	-0.126824	0.0198153	1.55429e-10	HLA-DQA1--[]-HLA-DQB1
6	rs9274645	32636190	6p21.32	A/G	0.127992	0.0200016	1.56657e-10	HLA-DQB1-[]--HLA-DQA2
6	rs9274563	32635011	6p21.32	A/G	0.134322	0.0209938	1.57612e-10	HLA-DQB1[]--HLA-DQA2
6	rs9274675	32636613	6p21.32	C/T	0.141619	0.0221446	1.60748e-10	HLA-DQB1-[]--HLA-DQA2
6	rs9274676	32636615	6p21.32	A/G	0.141618	0.0221446	1.60761e-10	HLA-DQB1-[]--HLA-DQA2
6	rs9274538	32634661	6p21.32	A/G	-0.13552	0.0212016	1.64166e-10	HLA-DQB1[]--HLA-DQA2
5	rs16891982	33951693	5p13.2	C/G	0.317457	0.0497017	1.69295e-10	[SLC45A2]
6	rs9267578	31818108	6p21.33	C/T	-0.202787	0.0317738	1.74982e-10	C6orf48--[]-NEU1
6	rs9274624	32636021	6p21.32	A/G	0.127502	0.019983	1.76904e-10	HLA-DQB1-[]--HLA-DQA2
6	rs9274622	32635990	6p21.32	C/T	0.127503	0.0199842	1.77292e-10	HLA-DQB1-[]--HLA-DQA2
6	rs9274620	32635965	6p21.32	G/T	-0.127476	0.0199812	1.77756e-10	HLA-DQB1-[]--HLA-DQA2
6	rs3130491	31745464	6p21.33	A/G	0.202647	0.0317679	1.78674e-10	[VARS]
6	rs915652	31749142	6p21.33	A/G	0.202524	0.031768	1.83259e-10	[VARS]
6	rs915651	31749184	6p21.33	A/G	0.20223	0.031735	1.86453e-10	[VARS]
6	rs9279411	31733950	6p21.33	D/I	0.201882	0.0317008	1.9154e-10	[VWA7]
6	rs3115671	31734345	6p21.33	G/T	-0.20187	0.0317042	1.92859e-10	[VWA7]
6	rs2753961	31754830	6p21.33	C/T	0.202038	0.031736	1.94218e-10	[VARS]
6	rs3130490	31739120	6p21.33	G/T	-0.201752	0.0317196	2.01604e-10	[VWA7]
6	rs2763980	31766660	6p21.33	C/T	-0.201843	0.0317361	2.02169e-10	[LSM2]
6	rs3130478	31805913	6p21.33	C/T	-0.201969	0.0317578	2.02649e-10	[C6orf48]
6	rs9267574	31810612	6p21.33	C/T	-0.201833	0.0317407	2.0381e-10	C6orf48-[]--NEU1
6	rs2607014	31761213	6p21.33	A/G	0.201763	0.0317346	2.05107e-10	[VARS]
6	rs3130679	31807540	6p21.33	A/G	-0.201907	0.0317592	2.0564e-10	[C6orf48]
6	rs144929896	31798134	6p21.33	D/I	0.201628	0.0317223	2.0751e-10	HSPA1B[]-C6orf48
6	rs114466578	32635501	6p21.32	A/G	-0.160933	0.0253225	2.08467e-10	HLA-DQB1-[]--HLA-DQA2
6	rs6905975	32626139	6p21.32	C/G	-0.130303	0.0205073	2.10319e-10	HLA-DQA1--[]-HLA-DQB1
6	rs599707	31808436	6p21.33	C/T	-0.201631	0.0317343	2.10652e-10	C6orf48[]--NEU1
6	rs114784938	32520273	6p21.32	A/G	0.146378	0.0230409	2.11783e-10	HLA-DRB5--[]--HLA-DQA1
6	rs9274653	32636254	6p21.32	C/T	0.126829	0.0199706	2.14744e-10	HLA-DQB1-[]--HLA-DQA2
6	rs9274652	32636235	6p21.32	C/T	-0.126827	0.0199706	2.14868e-10	HLA-DQB1-[]--HLA-DQA2
6	rs9281581	31767673	6p21.33	D/I	-0.201498	0.0317324	2.15923e-10	[LSM2]
6	rs9274632	32636093	6p21.32	C/G	0.126824	0.0199765	2.17672e-10	HLA-DQB1-[]--HLA-DQA2
6	rs681331	31768799	6p21.33	A/C	-0.201449	0.031732	2.17973e-10	[LSM2]
6	rs3130476	31802101	6p21.33	C/T	-0.201383	0.031723	2.18386e-10	HSPA1B-[]C6orf48
6	rs625421	31772093	6p21.33	A/C	0.201256	0.0317298	2.26138e-10	[LSM2]
6	rs3134796	32189921	6p21.32	A/G	-0.183009	0.0288621	2.29055e-10	[NOTCH4]
6	rs3101017	31733466	6p21.33	C/T	0.200566	0.0316617	2.38421e-10	[VWA7]
6	rs3132445	31712196	6p21.33	A/G	0.200479	0.0316522	2.39751e-10	[MSH5-SAPCD1]
6	rs553414	31777192	6p21.33	A/G	-0.200918	0.0317267	2.41337e-10	LSM2-[]HSPA1L
6	rs3131381	31708463	6p21.33	A/C	0.200357	0.031652	2.45711e-10	[MSH5-SAPCD1]
6	rs3101018	31705864	6p21.33	C/T	-0.200622	0.0317016	2.48195e-10	CLIC1-[]-MSH5-SAPCD1
6	rs3131380	31709778	6p21.33	A/G	-0.200298	0.0316521	2.48723e-10	[MSH5-SAPCD1]
6	rs3130484	31715882	6p21.33	C/T	0.20025	0.03165	2.50544e-10	[MSH5-SAPCD1]
6	rs9274617	32635904	6p21.32	A/T	0.127986	0.0202379	2.5532e-10	HLA-DQB1-[]--HLA-DQA2
6	rs3131383	31704294	6p21.33	G/T	-0.200247	0.031667	2.56248e-10	[CLIC1]
6	rs3132443	31714031	6p21.33	A/G	0.200337	0.0316843	2.57279e-10	[MSH5-SAPCD1]
6	rs2736425	31765984	6p21.33	A/G	0.200471	0.0317307	2.65752e-10	[LSM2]
6	rs3130614	31476458	6p21.33	A/T	0.19759	0.0312789	2.6723e-10	[MICB]
6	rs9273527	32628621	6p21.32	C/T	0.126962	0.0201188	2.78526e-10	[HLA-DQB1]
6	rs3117573	31718396	6p21.33	C/G	-0.199899	0.0316811	2.8014e-10	[MSH5-SAPCD1]
6	rs9267922	32206465	6p21.32	A/G	0.147713	0.0234123	2.81065e-10	NOTCH4--[]--C6orf10
6	rs3117574	31725230	6p21.33	A/G	0.199659	0.0316462	2.81276e-10	[MSH5-SAPCD1]
6	rs3131379	31721033	6p21.33	A/G	0.199662	0.0316468	2.81327e-10	[MSH5-SAPCD1]
6	rs3131378	31725285	6p21.33	A/G	-0.199768	0.0316775	2.86401e-10	[MSH5-SAPCD1]
6	rs3115672	31727897	6p21.33	C/T	-0.199768	0.0316801	2.874e-10	[MSH5-SAPCD1]
6	rs3117577	31727474	6p21.33	A/G	-0.19983	0.0317005	2.91274e-10	[MSH5-SAPCD1]
6	rs3130612	31482097	6p21.33	G/T	0.197251	0.0312929	2.91858e-10	MICB-[]--MCCD1
6	rs3117576	31726794	6p21.33	C/T	0.199669	0.0316807	2.93439e-10	[MSH5-SAPCD1]
6	rs3117575	31726253	6p21.33	C/T	0.199619	0.0316965	3.02504e-10	[MSH5-SAPCD1]
6	rs9273507	32628432	6p21.32	A/G	-0.12613	0.0200298	3.03847e-10	[HLA-DQB1]
6	rs9272455	32605543	6p21.32	A/G	-0.145404	0.0231046	3.11495e-10	[HLA-DQA1]
15	rs12916300	28410491	15q13.1	C/T	0.149913	0.0238281	3.15265e-10	[HERC2]
6	rs9273490	32628193	6p21.32	A/G	0.125966	0.0200222	3.15384e-10	[HLA-DQB1]
6	rs2858302	32636756	6p21.32	C/T	0.128169	0.020386	3.2411e-10	HLA-DQB1-[]--HLA-DQA2
6	rs9274500	32634024	6p21.32	A/T	0.128472	0.0204543	3.37265e-10	[HLA-DQB1]
6	rs9275602	32682812	6p21.32	A/C	0.172651	0.0275036	3.4504e-10	HLA-DQB1--[]--HLA-DQA2
6	rs78564544	32588263	6p21.32	A/C	-0.149582	0.0238347	3.48597e-10	HLA-DRB5--[]--HLA-DQA1
6	rs9274569	32635092	6p21.32	A/C	0.135409	0.0215821	3.52312e-10	HLA-DQB1[]--HLA-DQA2
6	rs9272459	32605578	6p21.32	A/G	0.135343	0.0215746	3.54281e-10	[HLA-DQA1]
6	rs9274574	32635219	6p21.32	A/G	0.130343	0.0208019	3.71381e-10	HLA-DQB1[]--HLA-DQA2
6	rs9274606	32635687	6p21.32	C/T	0.125748	0.0200906	3.88176e-10	HLA-DQB1-[]--HLA-DQA2
6	rs9274567	32635081	6p21.32	A/G	-0.134822	0.0215653	4.06571e-10	HLA-DQB1[]--HLA-DQA2
6	rs3129897	32421469	6p21.32	A/G	0.178264	0.0285454	4.24878e-10	HLA-DRA-[]--HLA-DRB5
6	rs3115674	31799076	6p21.33	G/T	0.19271	0.030871	4.31698e-10	HSPA1B-[]-C6orf48
6	rs9273481	32628122	6p21.32	C/G	0.125922	0.0201893	4.46651e-10	[HLA-DQB1]
6	rs8192589	32187637	6p21.32	G/T	-0.185523	0.0297744	4.64592e-10	[NOTCH4]
6	rs9272480	32605800	6p21.32	A/G	-0.148697	0.0238691	4.68288e-10	[HLA-DQA1]
6	rs9270965	32573471	6p21.32	A/G	-0.136279	0.0218952	4.85149e-10	HLA-DRB5--[]--HLA-DQA1
6	rs3130623	31597700	6p21.33	C/T	-0.154671	0.0248954	5.21324e-10	[PRRC2A]
6	rs1800628	31546850	6p21.33	A/G	0.194557	0.0313253	5.27948e-10	TNF[]-LTB
6	rs424232	32208324	6p21.32	C/T	-0.131304	0.0211449	5.31829e-10	NOTCH4--[]--C6orf10
6	rs3135353	32392877	6p21.32	C/T	-0.173816	0.0279917	5.32325e-10	BTNL2--[]--HLA-DRA
6	rs9274576	32635263	6p21.32	C/T	0.127794	0.0205982	5.51096e-10	HLA-DQB1[]--HLA-DQA2
6	rs2105902	32395698	6p21.32	A/T	-0.173843	0.0280567	5.79738e-10	BTNL2--[]--HLA-DRA
6	rs2894255	32390332	6p21.32	C/T	-0.172873	0.0279048	5.83565e-10	BTNL2--[]--HLA-DRA
6	rs9274577	32635269	6p21.32	C/T	0.127553	0.0206057	6.02234e-10	HLA-DQB1[]--HLA-DQA2
6	rs607998	32587038	6p21.32	A/G	0.144269	0.0233122	6.08275e-10	HLA-DRB5--[]--HLA-DQA1
6	rs9274571	32635170	6p21.32	C/T	-0.130172	0.0210722	6.52814e-10	HLA-DQB1[]--HLA-DQA2
6	rs199666811	32395694	6p21.32	D/I	-0.181971	0.0294603	6.55298e-10	BTNL2--[]--HLA-DRA
6	rs9271352	32583938	6p21.32	C/T	0.143601	0.0232568	6.64704e-10	HLA-DRB5--[]--HLA-DQA1
6	rs562462	32586437	6p21.32	C/T	0.14432	0.0233767	6.68449e-10	HLA-DRB5--[]--HLA-DQA1
6	rs3129861	32401532	6p21.32	A/T	0.173256	0.0280765	6.80511e-10	BTNL2--[]-HLA-DRA
5	rs35395	33948589	5p13.2	C/T	-0.334205	0.0542273	7.14992e-10	[SLC45A2]
5	rs35397	33951116	5p13.2	G/T	0.295623	0.0479788	7.21783e-10	[SLC45A2]
6	rs9272648	32608524	6p21.32	C/T	0.146495	0.0237764	7.22529e-10	[HLA-DQA1]
6	rs9267445	31483481	6p21.33	C/G	0.190223	0.030877	7.25738e-10	MICB-[]--MCCD1
15	rs12912427	28495956	15q13.1	A/G	0.154711	0.0251259	7.40806e-10	[HERC2]
6	rs11757367	32962882	6p21.32	A/G	0.165026	0.026808	7.48203e-10	BRD2--[]-HLA-DOA
6	rs3130616	31473746	6p21.33	A/G	0.189846	0.0308444	7.52434e-10	[MICB]
6	rs3134900	31473957	6p21.33	C/G	-0.186177	0.0302593	7.62974e-10	[MICB]
6	rs9281798	32393999	6p21.32	D/I	-0.165539	0.0269096	7.6809e-10	BTNL2--[]--HLA-DRA
6	rs9272626	32608041	6p21.32	A/C	-0.142217	0.0231373	7.92822e-10	[HLA-DQA1]
6	rs147897616	32605982	6p21.32	D/I	-0.143824	0.0234026	7.97797e-10	[HLA-DQA1]
6	rs9267488	31514247	6p21.33	A/G	-0.190022	0.0309275	8.05606e-10	[ATP6V1G2]
6	rs9271545	32590153	6p21.32	C/T	-0.14081	0.02292	8.08392e-10	HLA-DRB5--[]--HLA-DQA1
6	rs74812635	32573539	6p21.32	C/G	0.146375	0.0238261	8.08891e-10	HLA-DRB5--[]--HLA-DQA1
6	rs74626679	32959720	6p21.32	D/I	0.164119	0.0267166	8.11472e-10	BRD2--[]--HLA-DOA
6	rs2227138	32384500	6p21.32	C/T	-0.171131	0.0278594	8.12969e-10	BTNL2-[]--HLA-DRA
6	rs3135371	32386699	6p21.32	A/G	-0.170997	0.0278396	8.1535e-10	BTNL2--[]--HLA-DRA
6	rs3135349	32394027	6p21.32	A/G	-0.165092	0.026887	8.25566e-10	BTNL2--[]--HLA-DRA
6	rs9271541	32590070	6p21.32	A/C	-0.140591	0.0228989	8.28643e-10	HLA-DRB5--[]--HLA-DQA1
6	rs9271528	32589923	6p21.32	C/T	-0.140911	0.0229531	8.31573e-10	HLA-DRB5--[]--HLA-DQA1
6	rs9271524	32589820	6p21.32	A/C	-0.140795	0.0229374	8.35953e-10	HLA-DRB5--[]--HLA-DQA1
6	rs9270632	32565533	6p21.32	A/G	0.147403	0.0240272	8.5435e-10	HLA-DRB5--[]--HLA-DQA1
6	rs9271666	32592693	6p21.32	C/T	0.147259	0.0240117	8.65045e-10	HLA-DRB5--[]--HLA-DQA1
6	rs76351919	32588703	6p21.32	C/G	0.141374	0.0230562	8.70938e-10	HLA-DRB5--[]--HLA-DQA1
6	rs9500927	32961361	6p21.32	A/G	0.163777	0.0267151	8.77586e-10	BRD2--[]--HLA-DOA
6	rs9272421	32605118	6p21.32	A/G	0.140215	0.0228752	8.82807e-10	HLA-DRB5---[]HLA-DQA1
6	rs3095233	31469774	6p21.33	A/G	-0.189041	0.0308459	8.88402e-10	[MICB]
6	rs2097432	32590771	6p21.32	C/T	0.139728	0.0228002	8.89344e-10	HLA-DRB5--[]--HLA-DQA1
6	rs9274600	32635592	6p21.32	A/G	-0.126929	0.0207123	8.90432e-10	HLA-DQB1-[]--HLA-DQA2
6	rs9270657	32566021	6p21.32	G/T	0.138196	0.0225525	8.93333e-10	HLA-DRB5--[]--HLA-DQA1
6	rs3207984	32609214	6p21.32	G/T	-0.147089	0.024015	9.09053e-10	[HLA-DQA1]
6	rs9271328	32582548	6p21.32	A/G	-0.119621	0.0195356	9.1849e-10	HLA-DRB5--[]--HLA-DQA1
6	rs9273047	32612006	6p21.32	C/T	-0.148622	0.0242732	9.20497e-10	HLA-DQA1[]--HLA-DQB1
6	rs9271340	32582932	6p21.32	C/T	0.120194	0.0196331	9.25537e-10	HLA-DRB5--[]--HLA-DQA1
6	rs9272495	32606133	6p21.32	A/C	0.147463	0.0240993	9.43556e-10	[HLA-DQA1]
6	rs9281523	31498244	6p21.33	D/I	-0.188886	0.0308879	9.65898e-10	[DDX39B]
5	rs35407	33946571	5p13.2	A/G	0.333289	0.0545057	9.6877e-10	[SLC45A2]
6	rs3094005	31465047	6p21.33	G/T	-0.188487	0.030844	9.91982e-10	MICA--[]MICB
6	rs9272448	32605439	6p21.32	A/T	-0.142846	0.0233805	1.00034e-09	[HLA-DQA1]
6	rs3129887	32410691	6p21.32	A/G	0.154462	0.0252851	1.00558e-09	[HLA-DRA]
6	rs9271659	32592593	6p21.32	A/G	0.169258	0.0277121	1.01238e-09	HLA-DRB5--[]--HLA-DQA1
6	rs9274585	32635366	6p21.32	C/T	-0.131139	0.0214768	1.02264e-09	HLA-DQB1[]--HLA-DQA2
6	rs3130908	31449552	6p21.33	C/T	0.188062	0.0307991	1.02287e-09	MICA--[]--MICB
6	rs9272434	32605325	6p21.32	C/T	-0.145574	0.023845	1.02981e-09	[HLA-DQA1]
6	rs9272580	32607403	6p21.32	A/G	-0.146002	0.0239222	1.04139e-09	[HLA-DQA1]
6	rs9272449	32605451	6p21.32	A/G	-0.142339	0.0233265	1.0489e-09	[HLA-DQA1]
6	rs3130923	31462135	6p21.33	A/G	0.188175	0.0308418	1.05391e-09	MICA--[]-MICB
6	rs9272631	32608152	6p21.32	C/T	0.142377	0.0233395	1.06093e-09	[HLA-DQA1]
6	rs9270642	32565707	6p21.32	G/T	-0.145166	0.0237994	1.06582e-09	HLA-DRB5--[]--HLA-DQA1
6	rs4143333	31348519	6p21.33	A/G	-0.186384	0.03056	1.06948e-09	HLA-C---[]--MICA
6	rs9270611	32565075	6p21.32	C/T	-0.155524	0.0255089	1.08401e-09	HLA-DRB5--[]--HLA-DQA1
6	rs9272314	32604037	6p21.32	C/G	-0.140644	0.0230785	1.10199e-09	HLA-DRB5---[]-HLA-DQA1
6	rs9279904	32608168	6p21.32	D/I	0.142219	0.0233382	1.10448e-09	[HLA-DQA1]
6	rs1047993	32605271	6p21.32	C/T	-0.138915	0.0227974	1.10703e-09	[HLA-DQA1]
6	rs9272649	32608550	6p21.32	A/C	-0.139072	0.0228246	1.10962e-09	[HLA-DQA1]
6	rs5004278	32582401	6p21.32	C/G	0.118558	0.0194611	1.11675e-09	HLA-DRB5--[]--HLA-DQA1
6	rs5004279	32582406	6p21.32	C/G	0.118558	0.0194612	1.1168e-09	HLA-DRB5--[]--HLA-DQA1
6	rs9272630	32608150	6p21.32	A/G	0.141567	0.0232404	1.12107e-09	[HLA-DQA1]
6	rs2395224	32590482	6p21.32	C/G	-0.139596	0.0229191	1.12544e-09	HLA-DRB5--[]--HLA-DQA1
6	rs74291249	32594098	6p21.32	A/G	0.147932	0.024293	1.13455e-09	HLA-DRB5--[]--HLA-DQA1
6	rs3130063	31558702	6p21.33	C/T	-0.188583	0.0309751	1.14384e-09	[NCR3]
6	rs9272315	32604039	6p21.32	C/T	0.140642	0.0231078	1.15714e-09	HLA-DRB5---[]-HLA-DQA1
6	rs9272610	32607767	6p21.32	C/T	0.143382	0.0235597	1.1605e-09	[HLA-DQA1]
6	rs2734583	31505480	6p21.33	A/G	-0.18796	0.0308855	1.16183e-09	[DDX39B]
6	rs9272496	32606144	6p21.32	A/G	-0.142807	0.0234744	1.17766e-09	[HLA-DQA1]
6	rs9279379	31620489	6p21.33	D/I	0.171357	0.0281686	1.17955e-09	BAG6[]-APOM
6	rs9270868	32571117	6p21.32	A/G	-0.152047	0.025002	1.19345e-09	HLA-DRB5--[]--HLA-DQA1
6	rs68045865	31456679	6p21.33	D/I	0.182491	0.0300364	1.23683e-09	MICA--[]-MICB
6	rs9270606	32564869	6p21.32	C/T	-0.142417	0.0234414	1.23876e-09	HLA-DRB5--[]--HLA-DQA1
6	rs9272623	32607992	6p21.32	A/T	0.151429	0.0249292	1.24708e-09	[HLA-DQA1]
6	rs9270614	32565115	6p21.32	A/C	0.14176	0.0233417	1.25603e-09	HLA-DRB5--[]--HLA-DQA1
6	rs9270604	32564800	6p21.32	C/T	0.142313	0.0234353	1.26129e-09	HLA-DRB5--[]--HLA-DQA1
6	rs9273039	32611951	6p21.32	C/T	-0.143232	0.0235965	1.28056e-09	HLA-DQA1[]--HLA-DQB1
6	rs9271425	32587923	6p21.32	A/G	-0.140358	0.0231323	1.30049e-09	HLA-DRB5--[]--HLA-DQA1
6	rs9271424	32587922	6p21.32	C/T	0.140356	0.0231324	1.30144e-09	HLA-DRB5--[]--HLA-DQA1
6	rs9270631	32565505	6p21.32	A/T	-0.143146	0.0235926	1.30254e-09	HLA-DRB5--[]--HLA-DQA1
6	rs78057728	32566306	6p21.32	C/T	0.137424	0.0226557	1.3158e-09	HLA-DRB5--[]--HLA-DQA1
5	rs185146	33952106	5p13.2	C/T	0.328108	0.0541162	1.33796e-09	[SLC45A2]
5	rs35389	33954880	5p13.2	A/G	-0.326818	0.0539064	1.34074e-09	[SLC45A2]
6	rs9270645	32565773	6p21.32	C/T	0.15345	0.0253115	1.34307e-09	HLA-DRB5--[]--HLA-DQA1
6	rs73729106	32514288	6p21.32	G/T	-0.128311	0.0211661	1.34631e-09	HLA-DRB5--[]--HLA-DQA1
6	rs3130631	31566168	6p21.33	C/G	-0.187902	0.0309969	1.34685e-09	NCR3-[]--AIF1
6	rs9272450	32605478	6p21.32	C/T	-0.140393	0.0231751	1.38127e-09	[HLA-DQA1]
6	rs9279766	32565068	6p21.32	D/I	0.141702	0.0234116	1.4279e-09	HLA-DRB5--[]--HLA-DQA1
6	rs1041885	32412809	6p21.32	A/T	-0.153883	0.0254315	1.44284e-09	[HLA-DRA]
6	rs1051336	32412592	6p21.32	A/G	0.153874	0.0254332	1.44971e-09	[HLA-DRA]
6	rs9272755	32610044	6p21.32	C/T	0.137428	0.0227176	1.4563e-09	[HLA-DQA1]
6	rs2239806	32411307	6p21.32	C/T	-0.153912	0.0254439	1.45906e-09	[HLA-DRA]
6	rs1131541	32412566	6p21.32	A/T	0.153825	0.0254376	1.47685e-09	[HLA-DRA]
6	rs9270652	32565905	6p21.32	C/T	-0.137705	0.0227746	1.48397e-09	HLA-DRB5--[]--HLA-DQA1
6	rs9270654	32565946	6p21.32	G/T	0.137886	0.0228108	1.4991e-09	HLA-DRB5--[]--HLA-DQA1
6	rs9270653	32565940	6p21.32	A/G	0.137889	0.0228116	1.49988e-09	HLA-DRB5--[]--HLA-DQA1
6	rs9270655	32565966	6p21.32	A/T	-0.137129	0.0226877	1.50439e-09	HLA-DRB5--[]--HLA-DQA1
6	rs9272440	32605371	6p21.32	C/G	0.144763	0.0239518	1.50653e-09	[HLA-DQA1]
6	rs77998243	32569111	6p21.32	A/G	-0.145839	0.0241323	1.5127e-09	HLA-DRB5--[]--HLA-DQA1
6	rs3129763	32590925	6p21.32	A/G	0.137766	0.0227969	1.51343e-09	HLA-DRB5--[]--HLA-DQA1
6	rs3129885	32410215	6p21.32	C/T	0.153745	0.0254447	1.52149e-09	[HLA-DRA]
6	rs9271280	32581047	6p21.32	A/T	0.133046	0.0220201	1.52426e-09	HLA-DRB5--[]--HLA-DQA1
6	rs9271895	32595906	6p21.32	C/T	0.150761	0.0249538	1.5284e-09	HLA-DRB5--[]-HLA-DQA1
6	rs3129884	32410210	6p21.32	C/T	0.153716	0.0254449	1.5327e-09	[HLA-DRA]
6	rs9270585	32561300	6p21.32	C/T	-0.136252	0.0225564	1.53943e-09	HLA-DRB5--[]--HLA-DQA1
6	rs9270651	32565884	6p21.32	C/T	-0.137681	0.0227936	1.54079e-09	HLA-DRB5--[]--HLA-DQA1
6	rs116544033	32605361	6p21.32	G/T	0.142069	0.0235203	1.54102e-09	[HLA-DQA1]
6	rs9272438	32605358	6p21.32	C/G	-0.142061	0.02352	1.54367e-09	[HLA-DQA1]
5	rs28777	33958959	5p13.2	A/C	-0.325096	0.053849	1.5708e-09	[SLC45A2]
6	rs9271439	32588234	6p21.32	A/G	-0.139672	0.0231363	1.57334e-09	HLA-DRB5--[]--HLA-DQA1
6	rs9272424	32605173	6p21.32	C/T	0.148905	0.0246721	1.58911e-09	HLA-DRB5---[]HLA-DQA1
6	rs9270663	32566101	6p21.32	A/G	-0.137205	0.0227354	1.59401e-09	HLA-DRB5--[]--HLA-DQA1
6	rs9270621	32565283	6p21.32	A/G	0.13991	0.0231936	1.61977e-09	HLA-DRB5--[]--HLA-DQA1
6	rs9273041	32611963	6p21.32	A/T	0.142499	0.0236254	1.62623e-09	HLA-DQA1[]--HLA-DQB1
6	rs9270618	32565236	6p21.32	C/T	-0.140217	0.0232477	1.62836e-09	HLA-DRB5--[]--HLA-DQA1
6	rs9272721	32609401	6p21.32	A/C	0.150291	0.0249184	1.6286e-09	[HLA-DQA1]
6	rs3130909	31449710	6p21.33	C/T	0.185019	0.0306892	1.65426e-09	MICA--[]--MICB
6	rs3131642	31450637	6p21.33	A/G	0.181043	0.0300358	1.66689e-09	MICA--[]--MICB
6	rs9272437	32605356	6p21.32	A/G	-0.14191	0.0235467	1.67564e-09	[HLA-DQA1]
6	rs74819806	32599031	6p21.32	A/T	0.152243	0.0252658	1.68674e-09	HLA-DRB5---[]-HLA-DQA1
6	rs9279179	31346849	6p21.33	D/I	0.182847	0.0303475	1.69266e-09	HLA-C---[]--MICA
6	rs2442735	31346653	6p21.33	A/G	-0.182821	0.0303478	1.70235e-09	HLA-C---[]--MICA
6	rs9270658	32566072	6p21.32	C/T	0.137652	0.0228518	1.70805e-09	HLA-DRB5--[]--HLA-DQA1
6	rs67106675	32608459	6p21.32	D/I	0.136714	0.0226991	1.71605e-09	[HLA-DQA1]
6	rs9272436	32605353	6p21.32	A/G	-0.141665	0.0235248	1.72609e-09	[HLA-DQA1]
6	rs9279811	32582938	6p21.32	D/I	0.13092	0.0217418	1.72978e-09	HLA-DRB5--[]--HLA-DQA1
6	rs200457289	32582940	6p21.32	D/I	0.13092	0.0217421	1.73052e-09	HLA-DRB5--[]--HLA-DQA1
6	rs201077495	32608581	6p21.32	D/I	-0.14733	0.0244683	1.73331e-09	[HLA-DQA1]
6	rs9271330	32582640	6p21.32	A/G	0.130127	0.0216151	1.74466e-09	HLA-DRB5--[]--HLA-DQA1
6	rs9272060	32599237	6p21.32	A/G	0.149563	0.0248446	1.74729e-09	HLA-DRB5---[]-HLA-DQA1
6	rs2395521	32601700	6p21.32	C/T	-0.142832	0.0237294	1.75582e-09	HLA-DRB5---[]-HLA-DQA1
6	rs9270976	32573728	6p21.32	A/G	-0.124657	0.0207122	1.76273e-09	HLA-DRB5--[]--HLA-DQA1
6	rs2905719	31344390	6p21.33	A/G	-0.182651	0.0303485	1.76371e-09	HLA-C---[]--MICA
6	rs3094010	31451848	6p21.33	C/T	-0.18076	0.0300346	1.76436e-09	MICA--[]--MICB
6	rs3094011	31451836	6p21.33	C/T	0.180757	0.0300342	1.76441e-09	MICA--[]--MICB
6	rs9270636	32565648	6p21.32	A/C	-0.149656	0.0248664	1.76488e-09	HLA-DRB5--[]--HLA-DQA1
6	rs9270637	32565650	6p21.32	A/G	-0.149647	0.0248656	1.76661e-09	HLA-DRB5--[]--HLA-DQA1
6	rs693906	31835164	6p21.33	C/G	0.168559	0.0280263	1.80903e-09	[SLC44A4]
6	rs2428481	31360663	6p21.33	C/T	-0.1832	0.0304622	1.81281e-09	HLA-C---[]--MICA
6	rs9270626	32565443	6p21.32	G/T	-0.143832	0.0239186	1.82019e-09	HLA-DRB5--[]--HLA-DQA1
6	rs9271334	32582711	6p21.32	A/C	-0.129965	0.0216138	1.82333e-09	HLA-DRB5--[]--HLA-DQA1
6	rs9270588	32561327	6p21.32	C/T	-0.13515	0.0224826	1.84388e-09	HLA-DRB5--[]--HLA-DQA1
6	rs9270659	32566076	6p21.32	C/T	-0.139178	0.0231537	1.84658e-09	HLA-DRB5--[]--HLA-DQA1
6	rs3099844	31448976	6p21.33	A/C	0.180441	0.0300272	1.86658e-09	MICA--[]--MICB
6	rs2858862	32580321	6p21.32	C/T	-0.131149	0.0218268	1.87354e-09	HLA-DRB5--[]--HLA-DQA1
6	rs2647094	32580322	6p21.32	A/G	-0.131148	0.0218267	1.87403e-09	HLA-DRB5--[]--HLA-DQA1
6	rs2596570	31348040	6p21.33	C/T	0.167398	0.0278598	1.87427e-09	HLA-C---[]--MICA
6	rs9271437	32588166	6p21.32	A/G	0.13732	0.0228545	1.87584e-09	HLA-DRB5--[]--HLA-DQA1
6	rs111625346	32610050	6p21.32	C/T	0.136048	0.0226461	1.88601e-09	[HLA-DQA1]
6	rs9266669	31348077	6p21.33	A/G	0.167363	0.0278599	1.88927e-09	HLA-C---[]--MICA
6	rs9270591	32561424	6p21.32	C/T	-0.13562	0.0225866	1.92334e-09	HLA-DRB5--[]--HLA-DQA1
6	rs2760982	32565495	6p21.32	C/G	0.141697	0.0235988	1.92385e-09	HLA-DRB5--[]--HLA-DQA1
6	rs3099843	31448564	6p21.33	G/T	-0.180295	0.0300295	1.9289e-09	MICA--[]--MICB
6	rs9271326	32582527	6p21.32	C/T	-0.12952	0.0215757	1.93944e-09	HLA-DRB5--[]--HLA-DQA1
6	rs9270870	32571159	6p21.32	C/T	-0.159459	0.0265646	1.94351e-09	HLA-DRB5--[]--HLA-DQA1
6	rs9271301	32581614	6p21.32	C/T	-0.12961	0.0215973	1.96148e-09	HLA-DRB5--[]--HLA-DQA1
6	rs3131617	31436738	6p21.33	A/T	-0.184321	0.03072	1.9758e-09	MICA--[]--MICB
6	rs9272616	32607890	6p21.32	C/G	-0.141419	0.0235737	1.98793e-09	[HLA-DQA1]
6	rs9272582	32607439	6p21.32	C/G	0.14697	0.0245111	2.02501e-09	[HLA-DQA1]
6	rs9272782	32610371	6p21.32	A/G	-0.134444	0.0224241	2.03133e-09	[HLA-DQA1]
6	rs4532479	32582194	6p21.32	C/T	-0.13004	0.0216916	2.03843e-09	HLA-DRB5--[]--HLA-DQA1
6	rs9272781	32610357	6p21.32	A/T	-0.134372	0.0224161	2.0448e-09	[HLA-DQA1]
6	rs9272247	32602924	6p21.32	A/G	0.139579	0.0232865	2.05074e-09	HLA-DRB5---[]-HLA-DQA1
6	rs2239805	32411376	6p21.32	G/T	0.153539	0.0256161	2.05257e-09	[HLA-DRA]
6	rs9282025	32608357	6p21.32	D/I	-0.136781	0.0228222	2.05897e-09	[HLA-DQA1]
6	rs2395170	32394313	6p21.32	A/C	-0.152898	0.0255139	2.06652e-09	BTNL2--[]--HLA-DRA
6	rs67682613	31826705	6p21.33	A/G	0.167702	0.0279922	2.08837e-09	C6orf48--[]NEU1
6	rs2858867	32575325	6p21.32	A/G	-0.120941	0.0201882	2.09303e-09	HLA-DRB5--[]--HLA-DQA1
6	rs9272728	32609593	6p21.32	A/G	-0.140318	0.0234233	2.09493e-09	[HLA-DQA1]
6	rs680151	32571166	6p21.32	A/G	-0.129106	0.0215644	2.14032e-09	HLA-DRB5--[]--HLA-DQA1
6	rs2858864	32578229	6p21.32	C/T	-0.131293	0.0219363	2.16449e-09	HLA-DRB5--[]--HLA-DQA1
6	rs80243928	32580571	6p21.32	C/T	-0.129066	0.0215644	2.16512e-09	HLA-DRB5--[]--HLA-DQA1
6	rs9270620	32565272	6p21.32	A/T	0.154366	0.0257917	2.16682e-09	HLA-DRB5--[]--HLA-DQA1
6	rs79838044	32580632	6p21.32	C/T	0.129009	0.0215581	2.17753e-09	HLA-DRB5--[]--HLA-DQA1
6	rs2156874	31335976	6p21.33	C/G	0.181613	0.0303502	2.1817e-09	HLA-C--[]--MICA
6	rs9270662	32566089	6p21.32	G/T	0.152015	0.0254093	2.19903e-09	HLA-DRB5--[]--HLA-DQA1
6	rs2922994	31335901	6p21.33	A/G	-0.181568	0.0303506	2.2027e-09	HLA-C--[]--MICA
6	rs2523546	31332920	6p21.33	A/G	0.181573	0.0303539	2.20936e-09	HLA-C--[]--MICA
6	rs3104420	32580028	6p21.32	A/G	0.128955	0.021559	2.21444e-09	HLA-DRB5--[]--HLA-DQA1
6	rs77828616	32580007	6p21.32	A/G	0.128939	0.0215591	2.22437e-09	HLA-DRB5--[]--HLA-DQA1
6	rs1894552	32395465	6p21.32	G/T	0.152875	0.0255644	2.23488e-09	BTNL2--[]--HLA-DRA
6	rs2858866	32575391	6p21.32	C/G	0.120831	0.0202076	2.24128e-09	HLA-DRB5--[]--HLA-DQA1
6	rs618095	32574736	6p21.32	A/G	0.123257	0.0206198	2.26748e-09	HLA-DRB5--[]--HLA-DQA1
6	rs3021303	32575746	6p21.32	G/T	-0.121204	0.0202763	2.26768e-09	HLA-DRB5--[]--HLA-DQA1
6	rs2844577	31334422	6p21.33	C/T	0.181423	0.0303508	2.26891e-09	HLA-C--[]--MICA
6	rs3135393	32408842	6p21.32	A/G	-0.153116	0.0256158	2.27054e-09	[HLA-DRA]
6	rs2596430	31335431	6p21.33	C/T	0.181418	0.0303506	2.27059e-09	HLA-C--[]--MICA
6	rs707963	32609969	6p21.32	G/T	0.140919	0.0235762	2.27362e-09	[HLA-DQA1]
6	rs6925852	32409060	6p21.32	A/G	0.15311	0.0256173	2.2786e-09	[HLA-DRA]
6	rs486912	32575493	6p21.32	C/G	-0.120736	0.0202027	2.28656e-09	HLA-DRB5--[]--HLA-DQA1
6	rs707962	32609974	6p21.32	G/T	0.140824	0.0235665	2.29593e-09	[HLA-DQA1]
6	rs9270623	32565331	6p21.32	A/C	-0.153831	0.0257437	2.29819e-09	HLA-DRB5--[]--HLA-DQA1
6	rs9270665	32566232	6p21.32	G/T	-0.148561	0.0248697	2.3255e-09	HLA-DRB5--[]--HLA-DQA1
6	rs2760981	32565465	6p21.32	A/G	0.133313	0.0223197	2.33509e-09	HLA-DRB5--[]--HLA-DQA1
6	rs35344500	32609525	6p21.32	A/C	-0.139166	0.0233069	2.36121e-09	[HLA-DQA1]
6	rs9271190	32578369	6p21.32	A/C	0.129342	0.0216626	2.36498e-09	HLA-DRB5--[]--HLA-DQA1
6	rs9272724	32609506	6p21.32	C/G	0.133946	0.0224364	2.37572e-09	[HLA-DQA1]
6	rs2844559	31340075	6p21.33	C/T	-0.18083	0.0303032	2.4151e-09	HLA-C---[]--MICA
6	rs2523524	31339996	6p21.33	A/G	0.180825	0.0303033	2.41734e-09	HLA-C---[]--MICA
6	rs707949	32609952	6p21.32	C/T	0.140561	0.0235581	2.42619e-09	[HLA-DQA1]
6	rs377763	32199144	6p21.32	A/C	0.141992	0.0237982	2.42709e-09	NOTCH4-[]--C6orf10
6	rs77108330	32596951	6p21.32	C/T	0.148273	0.024853	2.43475e-09	HLA-DRB5--[]-HLA-DQA1
6	rs9272188	32601688	6p21.32	C/G	-0.141317	0.0236926	2.45577e-09	HLA-DRB5---[]-HLA-DQA1
6	rs9271526	32589862	6p21.32	A/G	0.134874	0.0226142	2.4626e-09	HLA-DRB5--[]--HLA-DQA1
6	rs659204	32577001	6p21.32	A/G	-0.139687	0.0234219	2.46585e-09	HLA-DRB5--[]--HLA-DQA1
6	rs9272233	32602686	6p21.32	A/G	0.139263	0.0233519	2.47039e-09	HLA-DRB5---[]-HLA-DQA1
6	rs9272234	32602691	6p21.32	A/G	0.139261	0.0233524	2.47343e-09	HLA-DRB5---[]-HLA-DQA1
6	rs9271417	32587818	6p21.32	C/T	0.136053	0.0228232	2.5078e-09	HLA-DRB5--[]--HLA-DQA1
6	rs9271333	32582678	6p21.32	C/T	-0.132023	0.022151	2.52405e-09	HLA-DRB5--[]--HLA-DQA1
6	rs9272683	32608969	6p21.32	A/G	-0.135879	0.0228001	2.53242e-09	[HLA-DQA1]
6	rs3132470	31451370	6p21.33	A/G	-0.179219	0.0300807	2.558e-09	MICA--[]--MICB
6	rs502055	32579003	6p21.32	C/T	0.128592	0.0215874	2.57618e-09	HLA-DRB5--[]--HLA-DQA1
6	rs502771	32578970	6p21.32	C/T	0.128536	0.0215787	2.57897e-09	HLA-DRB5--[]--HLA-DQA1
6	rs75639337	32578656	6p21.32	C/T	-0.128985	0.0216551	2.58357e-09	HLA-DRB5--[]--HLA-DQA1
6	rs77064057	32578653	6p21.32	A/G	-0.128982	0.0216551	2.58533e-09	HLA-DRB5--[]--HLA-DQA1
6	rs76946723	32578917	6p21.32	A/T	-0.128366	0.0215558	2.60331e-09	HLA-DRB5--[]--HLA-DQA1
6	rs9272646	32608394	6p21.32	C/T	0.134755	0.022636	2.63395e-09	[HLA-DQA1]
6	rs9272686	32609015	6p21.32	C/T	-0.136782	0.0229787	2.64348e-09	[HLA-DQA1]
6	rs1142323	32609192	6p21.32	A/G	-0.134567	0.0226095	2.65626e-09	[HLA-DQA1]
6	rs7756647	32582843	6p21.32	A/G	-0.12989	0.021825	2.66183e-09	HLA-DRB5--[]--HLA-DQA1
6	rs76890528	32596966	6p21.32	A/G	-0.147813	0.024838	2.66761e-09	HLA-DRB5--[]-HLA-DQA1
6	rs9272687	32609057	6p21.32	A/G	0.131958	0.0221852	2.71804e-09	[HLA-DQA1]
6	rs79617990	32600694	6p21.32	A/G	0.142642	0.0239836	2.72681e-09	HLA-DRB5---[]-HLA-DQA1
6	rs200431306	32610155	6p21.32	D/I	-0.149617	0.0251575	2.73228e-09	[HLA-DQA1]
6	rs2105903	32395656	6p21.32	A/T	-0.152269	0.025605	2.73737e-09	BTNL2--[]--HLA-DRA
6	rs77568742	32580790	6p21.32	C/T	0.128958	0.0216887	2.75423e-09	HLA-DRB5--[]--HLA-DQA1
6	rs1129738	32609097	6p21.32	C/T	0.13667	0.0229866	2.75745e-09	[HLA-DQA1]
6	rs2853986	31338844	6p21.33	C/T	0.180276	0.0303252	2.77241e-09	HLA-C--[]--MICA
6	rs9272058	32599197	6p21.32	C/T	0.157959	0.0265751	2.78747e-09	HLA-DRB5---[]-HLA-DQA1
6	rs10649173	31363431	6p21.33	D/I	0.199683	0.0335974	2.79563e-09	HLA-C---[]-MICA
5	rs847	131996669	5q31.1	C/T	-0.143005	0.0240644	2.80914e-09	[IL13]
6	rs9273037	32611912	6p21.32	A/G	0.139785	0.023526	2.82443e-09	HLA-DQA1[]--HLA-DQB1
6	rs76662008	32580869	6p21.32	C/G	-0.129903	0.0218663	2.84065e-09	HLA-DRB5--[]--HLA-DQA1
6	rs9273011	32611611	6p21.32	C/T	0.13665	0.0230057	2.85707e-09	HLA-DQA1[]--HLA-DQB1
6	rs617058	32574479	6p21.32	G/T	-0.136309	0.0229493	2.86135e-09	HLA-DRB5--[]--HLA-DQA1
6	rs4311504	32593349	6p21.32	C/G	-0.143525	0.0241669	2.87291e-09	HLA-DRB5--[]--HLA-DQA1
6	rs9268636	32406611	6p21.32	A/C	0.152059	0.0256086	2.89222e-09	BTNL2--[]-HLA-DRA
6	rs9272248	32602941	6p21.32	A/G	0.1387	0.0233616	2.9052e-09	HLA-DRB5---[]-HLA-DQA1
6	rs9279642	32382363	6p21.32	D/I	0.154762	0.0260674	2.90707e-09	BTNL2-[]--HLA-DRA
6	rs583177	32579567	6p21.32	A/C	0.128935	0.0217173	2.9073e-09	HLA-DRB5--[]--HLA-DQA1
5	rs36078403	33956141	5p13.2	D/I	-0.320393	0.0539681	2.91187e-09	[SLC45A2]
6	rs9273012	32611641	6p21.32	A/G	-0.131424	0.0221411	2.92946e-09	HLA-DQA1[]--HLA-DQB1
6	rs9272246	32602903	6p21.32	C/G	0.137285	0.023133	2.94971e-09	HLA-DRB5---[]-HLA-DQA1
6	rs3129969	32382609	6p21.32	C/G	-0.154643	0.0260638	2.97458e-09	BTNL2-[]--HLA-DRA
6	rs3129970	32382638	6p21.32	C/T	0.154609	0.0260641	2.99875e-09	BTNL2-[]--HLA-DRA
6	rs2647092	32584440	6p21.32	C/T	-0.135887	0.0229082	3.00061e-09	HLA-DRB5--[]--HLA-DQA1
6	rs642093	32582075	6p21.32	A/G	0.13446	0.0226756	3.03912e-09	HLA-DRB5--[]--HLA-DQA1
6	rs615672	32574171	6p21.32	C/G	0.120074	0.0202504	3.04353e-09	HLA-DRB5--[]--HLA-DQA1
6	rs9270600	32561693	6p21.32	C/T	-0.155425	0.0262157	3.05844e-09	HLA-DRB5--[]--HLA-DQA1
6	rs616187	32574305	6p21.32	A/G	0.119446	0.0201496	3.07172e-09	HLA-DRB5--[]--HLA-DQA1
6	rs2395171	32394537	6p21.32	C/T	-0.153736	0.0259425	3.1079e-09	BTNL2--[]--HLA-DRA
6	rs7760731	32583401	6p21.32	A/C	0.135551	0.0228803	3.13936e-09	HLA-DRB5--[]--HLA-DQA1
6	rs9272236	32602702	6p21.32	C/T	0.132891	0.0224547	3.25961e-09	HLA-DRB5---[]-HLA-DQA1
6	rs9272674	32608885	6p21.32	C/T	-0.133373	0.0225362	3.26005e-09	[HLA-DQA1]
6	rs2157334	32392543	6p21.32	C/T	0.152697	0.0258242	3.36486e-09	BTNL2--[]--HLA-DRA
6	rs9272249	32602952	6p21.32	A/T	0.133471	0.0225777	3.39134e-09	HLA-DRB5---[]-HLA-DQA1
6	rs9272676	32608903	6p21.32	C/T	0.133623	0.0226038	3.39408e-09	[HLA-DQA1]
6	rs9272665	32608721	6p21.32	A/G	0.141887	0.0240021	3.39568e-09	[HLA-DQA1]
6	rs2006174	32382749	6p21.32	A/G	-0.154075	0.0260643	3.39784e-09	BTNL2-[]--HLA-DRA
6	rs9271405	32587584	6p21.32	C/T	0.134054	0.0226786	3.40457e-09	HLA-DRB5--[]--HLA-DQA1
6	rs9271410	32587645	6p21.32	A/G	-0.133923	0.0226576	3.41044e-09	HLA-DRB5--[]--HLA-DQA1
6	rs9271407	32587605	6p21.32	C/T	-0.133922	0.0226581	3.41421e-09	HLA-DRB5--[]--HLA-DQA1
6	rs1281937	32578143	6p21.32	C/T	0.126435	0.021396	3.44099e-09	HLA-DRB5--[]--HLA-DQA1
6	rs9272677	32608907	6p21.32	A/C	0.133495	0.0225995	3.48886e-09	[HLA-DQA1]
6	rs3135357	32391192	6p21.32	C/T	0.152574	0.0258311	3.49649e-09	BTNL2--[]--HLA-DRA
6	rs674313	32578082	6p21.32	C/T	-0.133004	0.0225285	3.55696e-09	HLA-DRB5--[]--HLA-DQA1
6	rs9272615	32607882	6p21.32	A/G	0.135002	0.0228694	3.5704e-09	[HLA-DQA1]
6	rs67717173	32520137	6p21.32	C/T	-0.126297	0.0213992	3.59789e-09	HLA-DRB5--[]--HLA-DQA1
6	rs9272256	32603169	6p21.32	C/T	0.135955	0.0230441	3.64537e-09	HLA-DRB5---[]-HLA-DQA1
6	rs707952	32609806	6p21.32	C/T	-0.136619	0.023174	3.74312e-09	[HLA-DQA1]
6	rs9272250	32602958	6p21.32	A/T	-0.132161	0.0224235	3.77729e-09	HLA-DRB5---[]-HLA-DQA1
6	rs9271342	32583122	6p21.32	C/G	0.134891	0.0228962	3.83429e-09	HLA-DRB5--[]--HLA-DQA1
6	rs76818741	32513378	6p21.32	A/G	0.123182	0.0209202	3.91078e-09	HLA-DRB5--[]--HLA-DQA1
6	rs481245	32576114	6p21.32	A/C	-0.121615	0.0206556	3.91948e-09	HLA-DRB5--[]--HLA-DQA1
6	rs9272682	32608953	6p21.32	C/T	-0.139058	0.0236232	3.94974e-09	[HLA-DQA1]
6	rs646159	32576446	6p21.32	C/T	-0.123273	0.020944	3.96582e-09	HLA-DRB5--[]--HLA-DQA1
6	rs3135378	32385099	6p21.32	A/G	0.152606	0.0259365	4.01452e-09	BTNL2--[]--HLA-DRA
6	rs3129842	32394060	6p21.32	C/T	0.152056	0.025857	4.0917e-09	BTNL2--[]--HLA-DRA
14	rs149851565	80509104	14q31.1	A/C	-0.175165	0.0297881	4.09881e-09	NRXN3---[]---DIO2
6	rs9268183	32276172	6p21.32	A/G	0.148841	0.0253209	4.15318e-09	[C6orf10]
6	rs9272251	32602966	6p21.32	A/G	-0.131468	0.0223936	4.34354e-09	HLA-DRB5---[]-HLA-DQA1
14	rs75861276	80522544	14q31.1	C/T	0.174831	0.0297884	4.38716e-09	NRXN3---[]---DIO2
6	rs9272272	32603530	6p21.32	A/G	0.134294	0.0228915	4.45588e-09	HLA-DRB5---[]-HLA-DQA1
6	rs9272271	32603526	6p21.32	A/T	-0.134287	0.022891	4.4598e-09	HLA-DRB5---[]-HLA-DQA1
6	rs9272063	32599303	6p21.32	C/T	-0.13844	0.0236024	4.48339e-09	HLA-DRB5---[]-HLA-DQA1
6	rs9272224	32602352	6p21.32	C/T	-0.128889	0.0219834	4.55155e-09	HLA-DRB5---[]-HLA-DQA1
6	rs34369284	32514144	6p21.32	C/T	-0.118786	0.0202612	4.56054e-09	HLA-DRB5--[]--HLA-DQA1
6	rs9271412	32587685	6p21.32	C/T	-0.133084	0.0227026	4.57734e-09	HLA-DRB5--[]--HLA-DQA1
6	rs9272052	32599155	6p21.32	A/G	-0.144453	0.0246479	4.61569e-09	HLA-DRB5---[]-HLA-DQA1
6	rs3132472	31386131	6p21.33	A/G	0.178651	0.0304882	4.64281e-09	MICA-[]--MICB
6	rs9272065	32599352	6p21.32	G/T	0.138101	0.0235691	4.65104e-09	HLA-DRB5---[]-HLA-DQA1
6	rs3207966	32605197	6p21.32	A/G	0.148071	0.0252769	4.69396e-09	[HLA-DQA1]
6	rs66706092	32513915	6p21.32	C/T	-0.118848	0.0202902	4.70936e-09	HLA-DRB5--[]--HLA-DQA1
6	rs9272066	32599374	6p21.32	A/C	0.137632	0.023515	4.83544e-09	HLA-DRB5---[]-HLA-DQA1
6	rs678770	32570817	6p21.32	A/T	0.142697	0.0243821	4.84713e-09	HLA-DRB5--[]--HLA-DQA1
6	rs78776954	32600817	6p21.32	G/T	0.136617	0.0233446	4.8577e-09	HLA-DRB5---[]-HLA-DQA1
6	rs2395159	32384077	6p21.32	C/T	-0.151617	0.0259104	4.87487e-09	BTNL2-[]--HLA-DRA
6	rs9272069	32599425	6p21.32	A/T	0.137554	0.023511	4.90311e-09	HLA-DRB5---[]-HLA-DQA1
6	rs2001097	32383858	6p21.32	G/T	-0.151586	0.0259103	4.90979e-09	BTNL2-[]--HLA-DRA
6	rs3135381	32384343	6p21.32	A/G	0.151566	0.0259102	4.93186e-09	BTNL2-[]--HLA-DRA
14	rs190863203	80556230	14q31.1	A/G	-0.175326	0.0299794	4.97419e-09	NRXN3---[]---DIO2
6	rs3135379	32384900	6p21.32	C/T	0.151528	0.0259111	4.98116e-09	BTNL2--[]--HLA-DRA
6	rs3135380	32384677	6p21.32	A/C	-0.151511	0.0259123	5.00884e-09	BTNL2-[]--HLA-DRA
6	rs3135375	32385573	6p21.32	A/G	0.151519	0.0259151	5.01946e-09	BTNL2--[]--HLA-DRA
6	rs3135376	32385470	6p21.32	A/G	-0.151487	0.0259108	5.02682e-09	BTNL2--[]--HLA-DRA
6	rs78240203	32600881	6p21.32	A/G	-0.136255	0.0233128	5.08267e-09	HLA-DRB5---[]-HLA-DQA1
5	rs1295685	131996445	5q31.1	A/G	0.140907	0.0241107	5.09776e-09	[IL13]
6	rs3135372	32385782	6p21.32	A/C	0.151381	0.0259134	5.17024e-09	BTNL2--[]--HLA-DRA
6	rs3135373	32385653	6p21.32	A/G	-0.15138	0.0259133	5.17133e-09	BTNL2--[]--HLA-DRA
6	rs3135374	32385605	6p21.32	A/C	0.151378	0.0259133	5.17281e-09	BTNL2--[]--HLA-DRA
6	rs3135358	32390748	6p21.32	C/T	-0.151712	0.025974	5.19747e-09	BTNL2--[]--HLA-DRA
6	rs3135356	32391516	6p21.32	A/G	0.152052	0.0260339	5.20913e-09	BTNL2--[]--HLA-DRA
6	rs200827914	32391307	6p21.32	D/I	0.152049	0.0260402	5.25738e-09	BTNL2--[]--HLA-DRA
6	rs3135351	32392945	6p21.32	A/C	0.15184	0.0260107	5.30254e-09	BTNL2--[]--HLA-DRA
6	rs3828852	32520595	6p21.32	A/G	0.125013	0.0214191	5.33923e-09	HLA-DRB5--[]--HLA-DQA1
6	rs2395167	32388308	6p21.32	C/T	-0.150671	0.0258202	5.37221e-09	BTNL2--[]--HLA-DRA
6	rs2157336	32386061	6p21.32	C/T	-0.151294	0.0259269	5.37237e-09	BTNL2--[]--HLA-DRA
6	rs2187820	32385873	6p21.32	C/T	-0.151293	0.0259268	5.3727e-09	BTNL2--[]--HLA-DRA
6	rs6457571	32386506	6p21.32	C/T	0.151296	0.0259277	5.37504e-09	BTNL2--[]--HLA-DRA
6	rs2187819	32386383	6p21.32	A/G	-0.151294	0.0259273	5.3752e-09	BTNL2--[]--HLA-DRA
6	rs3135370	32386707	6p21.32	C/T	0.151296	0.0259284	5.38047e-09	BTNL2--[]--HLA-DRA
6	rs3135368	32387278	6p21.32	A/T	0.151295	0.025929	5.386e-09	BTNL2--[]--HLA-DRA
6	rs2395162	32387780	6p21.32	G/T	-0.151296	0.0259292	5.38608e-09	BTNL2--[]--HLA-DRA
6	rs2395161	32387752	6p21.32	A/C	-0.151296	0.0259292	5.38689e-09	BTNL2--[]--HLA-DRA
6	rs77783340	32514313	6p21.32	C/T	-0.120465	0.0206456	5.39056e-09	HLA-DRB5--[]--HLA-DQA1
6	rs3129841	32393959	6p21.32	C/T	0.151884	0.0260373	5.43972e-09	BTNL2--[]--HLA-DRA
6	rs34615209	32513862	6p21.32	G/T	-0.118569	0.0203366	5.54045e-09	HLA-DRB5--[]--HLA-DQA1
6	rs2395164	32387860	6p21.32	C/T	-0.151188	0.0259316	5.54108e-09	BTNL2--[]--HLA-DRA
6	rs200032555	31348830	6p21.33	D/I	0.180737	0.0310001	5.54232e-09	HLA-C---[]--MICA
6	rs201523396	31348822	6p21.33	D/I	0.180735	0.0310001	5.5448e-09	HLA-C---[]--MICA
6	rs3828848	32520665	6p21.32	A/C	-0.132724	0.0227659	5.55305e-09	HLA-DRB5--[]--HLA-DQA1
6	rs9279646	32391309	6p21.32	D/I	0.151909	0.0260576	5.55794e-09	BTNL2--[]--HLA-DRA
6	rs35687625	32513840	6p21.32	A/T	0.118471	0.0203235	5.57613e-09	HLA-DRB5--[]--HLA-DQA1
6	rs9270739	32568150	6p21.32	C/T	-0.134705	0.0231114	5.6017e-09	HLA-DRB5--[]--HLA-DQA1
6	rs915896	32187721	6p21.32	A/T	-0.125504	0.0215334	5.60465e-09	[NOTCH4]
6	rs3135345	32394585	6p21.32	C/T	-0.151807	0.02606	5.70761e-09	BTNL2--[]--HLA-DRA
6	rs3131643	31442782	6p21.33	A/G	0.16173	0.0277691	5.74822e-09	MICA--[]--MICB
6	rs3135366	32388709	6p21.32	C/T	0.151161	0.0259544	5.74884e-09	BTNL2--[]--HLA-DRA
6	rs9272260	32603236	6p21.32	A/T	0.132999	0.0228408	5.79073e-09	HLA-DRB5---[]-HLA-DQA1
6	rs1065049	32611275	6p21.32	A/C	0.140599	0.0241505	5.8296e-09	[HLA-DQA1]
6	rs1047985	32605216	6p21.32	A/G	0.143858	0.0247103	5.8306e-09	[HLA-DQA1]
6	rs763035	32394845	6p21.32	A/G	0.151732	0.0260637	5.83653e-09	BTNL2--[]--HLA-DRA
6	rs115806221	32514401	6p21.32	A/G	-0.119469	0.0205219	5.83951e-09	HLA-DRB5--[]--HLA-DQA1
6	rs673336	32577858	6p21.32	A/G	0.121527	0.0208773	5.8567e-09	HLA-DRB5--[]--HLA-DQA1
6	rs33939413	32602827	6p21.32	D/I	0.137462	0.023623	5.92706e-09	HLA-DRB5---[]-HLA-DQA1
6	rs9272262	32603291	6p21.32	A/T	-0.132641	0.0227946	5.92851e-09	HLA-DRB5---[]-HLA-DQA1
6	rs2213580	32388574	6p21.32	C/T	0.150993	0.0259538	5.97126e-09	BTNL2--[]--HLA-DRA
6	rs9272215	32602105	6p21.32	G/T	-0.131469	0.022599	5.98124e-09	HLA-DRB5---[]-HLA-DQA1
6	rs9270769	32568907	6p21.32	A/T	0.129795	0.0223152	6.02073e-09	HLA-DRB5--[]--HLA-DQA1
6	rs9270770	32568910	6p21.32	A/T	0.12977	0.0223135	6.04454e-09	HLA-DRB5--[]--HLA-DQA1
6	rs62405640	32516729	6p21.32	C/T	-0.120725	0.0207612	6.07509e-09	HLA-DRB5--[]--HLA-DQA1
6	rs6930571	32383208	6p21.32	G/T	-0.150966	0.0259644	6.09455e-09	BTNL2-[]--HLA-DRA
6	rs71838950	32520508	6p21.32	D/I	0.122176	0.0210183	6.15098e-09	HLA-DRB5--[]--HLA-DQA1
6	rs72492325	32520151	6p21.32	C/T	0.121786	0.0209526	6.16574e-09	HLA-DRB5--[]--HLA-DQA1
6	rs9271958	32597372	6p21.32	A/G	0.150477	0.0258948	6.21414e-09	HLA-DRB5--[]-HLA-DQA1
5	rs72797396	132007913	5q31.1	A/T	-0.142038	0.0244439	6.22615e-09	IL13--[]-IL4
6	rs9272264	32603309	6p21.32	A/G	-0.131882	0.0226962	6.22696e-09	HLA-DRB5---[]-HLA-DQA1
6	rs9268534	32383307	6p21.32	G/T	0.150839	0.0259634	6.2665e-09	BTNL2-[]--HLA-DRA
6	rs6908065	32383341	6p21.32	A/C	-0.15083	0.0259635	6.28012e-09	BTNL2-[]--HLA-DRA
6	rs6908056	32383360	6p21.32	A/G	0.150824	0.0259635	6.28861e-09	BTNL2-[]--HLA-DRA
6	rs9268530	32383223	6p21.32	C/T	0.150813	0.0259641	6.30975e-09	BTNL2-[]--HLA-DRA
6	rs3135382	32383441	6p21.32	G/T	0.150798	0.0259635	6.32594e-09	BTNL2-[]--HLA-DRA
6	rs2001100	32383488	6p21.32	A/T	0.150794	0.0259633	6.33035e-09	BTNL2-[]--HLA-DRA
6	rs9271619	32591773	6p21.32	A/G	0.137545	0.0236827	6.33646e-09	HLA-DRB5--[]--HLA-DQA1
6	rs2001098	32383837	6p21.32	A/G	0.150783	0.0259628	6.34214e-09	BTNL2-[]--HLA-DRA
6	rs9272225	32602372	6p21.32	G/T	-0.126777	0.0218306	6.35493e-09	HLA-DRB5---[]-HLA-DQA1
6	rs6930933	32383410	6p21.32	G/T	-0.150779	0.0259694	6.40439e-09	BTNL2-[]--HLA-DRA
6	rs73729131	32520313	6p21.32	G/T	-0.121685	0.0209677	6.50517e-09	HLA-DRB5--[]--HLA-DQA1
6	rs9272273	32603583	6p21.32	A/G	-0.134818	0.0232308	6.50549e-09	HLA-DRB5---[]-HLA-DQA1
6	rs75324027	32573629	6p21.32	A/G	-0.135103	0.023281	6.51623e-09	HLA-DRB5--[]--HLA-DQA1
6	rs2395168	32390196	6p21.32	C/T	0.150849	0.0259972	6.5395e-09	BTNL2--[]--HLA-DRA
6	rs9268531	32383246	6p21.32	G/T	0.152225	0.0262391	6.5815e-09	BTNL2-[]--HLA-DRA
6	rs566861	32576538	6p21.32	C/T	0.123744	0.0213302	6.5859e-09	HLA-DRB5--[]--HLA-DQA1
6	rs72492327	32520465	6p21.32	A/G	-0.121682	0.0209777	6.6201e-09	HLA-DRB5--[]--HLA-DQA1
6	rs9272263	32603295	6p21.32	A/G	0.131901	0.0227467	6.69171e-09	HLA-DRB5---[]-HLA-DQA1
6	rs9272261	32603242	6p21.32	A/G	0.127665	0.0220297	6.83416e-09	HLA-DRB5---[]-HLA-DQA1
6	rs9270782	32569119	6p21.32	A/G	-0.13504	0.0233117	6.93187e-09	HLA-DRB5--[]--HLA-DQA1
6	rs6457573	32386643	6p21.32	A/G	0.15101	0.0260705	6.94732e-09	BTNL2--[]--HLA-DRA
6	rs9268532	32383249	6p21.32	C/T	0.15132	0.0261292	6.99517e-09	BTNL2-[]--HLA-DRA
6	rs9271613	32591666	6p21.32	C/T	-0.137424	0.0237407	7.10772e-09	HLA-DRB5--[]--HLA-DQA1
6	rs6906021	32626311	6p21.32	C/T	0.111816	0.0193193	7.13893e-09	HLA-DQA1--[]HLA-DQB1
6	rs9272230	32602602	6p21.32	A/C	0.129986	0.0224643	7.20172e-09	HLA-DRB5---[]-HLA-DQA1
6	rs72232222	32603753	6p21.32	D/I	0.151891	0.0262641	7.33906e-09	HLA-DRB5---[]-HLA-DQA1
6	rs113225456	32521406	6p21.32	C/T	-0.124585	0.021548	7.40373e-09	HLA-DRB5--[]--HLA-DQA1
6	rs74587827	32567757	6p21.32	A/G	0.129128	0.0223371	7.44136e-09	HLA-DRB5--[]--HLA-DQA1
6	rs9271612	32591654	6p21.32	A/G	-0.136474	0.0236082	7.44362e-09	HLA-DRB5--[]--HLA-DQA1
6	rs3135003	32591476	6p21.32	C/T	-0.136304	0.0235892	7.55726e-09	HLA-DRB5--[]--HLA-DQA1
6	rs9281959	32591531	6p21.32	D/I	-0.136308	0.0235926	7.58629e-09	HLA-DRB5--[]--HLA-DQA1
6	rs1065045	32611255	6p21.32	C/T	-0.137029	0.0237203	7.6189e-09	[HLA-DQA1]
6	rs9272255	32603133	6p21.32	C/T	-0.126003	0.0218286	7.82294e-09	HLA-DRB5---[]-HLA-DQA1
6	rs2844530	31353435	6p21.33	C/G	-0.176977	0.0306721	7.93662e-09	HLA-C---[]--MICA
6	rs2596565	31353329	6p21.33	A/G	0.176965	0.0306721	7.95511e-09	HLA-C---[]--MICA
6	rs2844531	31353171	6p21.33	A/G	-0.176959	0.0306721	7.96536e-09	HLA-C---[]--MICA
6	rs9271379	32587333	6p21.32	C/T	-0.131046	0.0227139	7.96584e-09	HLA-DRB5--[]--HLA-DQA1
6	rs4143332	31348365	6p21.33	A/G	0.176924	0.0306794	8.08409e-09	HLA-C---[]--MICA
5	rs20541	131995964	5q31.1	A/G	0.138988	0.0241023	8.09889e-09	[IL13]
6	rs9272178	32601427	6p21.32	C/G	-0.133766	0.0232	8.13731e-09	HLA-DRB5---[]-HLA-DQA1
6	rs9272278	32603656	6p21.32	C/G	-0.144743	0.0251109	8.21827e-09	HLA-DRB5---[]-HLA-DQA1
6	rs9272640	32608221	6p21.32	C/T	0.145872	0.0253135	8.29384e-09	[HLA-DQA1]
6	rs412657	32211085	6p21.32	G/T	0.114069	0.0198069	8.46811e-09	NOTCH4--[]--C6orf10
6	rs3135362	32389747	6p21.32	G/T	0.147799	0.0256693	8.52965e-09	BTNL2--[]--HLA-DRA
6	rs9271633	32592072	6p21.32	G/T	0.137458	0.0238823	8.63938e-09	HLA-DRB5--[]--HLA-DQA1
6	rs9272219	32602269	6p21.32	G/T	-0.124245	0.0215937	8.73618e-09	HLA-DRB5---[]-HLA-DQA1
6	rs2596495	31323416	6p21.33	C/G	0.170361	0.0296087	8.73752e-09	HLA-C--[]--MICA
6	rs4990036	31323506	6p21.33	C/T	-0.17037	0.0296111	8.74568e-09	HLA-C--[]--MICA
6	rs139144271	31323500	6p21.33	D/I	0.170366	0.0296104	8.74664e-09	HLA-C--[]--MICA
6	rs2523607	31322790	6p21.33	A/T	0.170313	0.0296054	8.78865e-09	HLA-C--[]--MICA
6	rs2001099	32383633	6p21.32	C/G	0.149216	0.0259393	8.80256e-09	BTNL2-[]--HLA-DRA
6	rs9271627	32591949	6p21.32	C/T	-0.137173	0.0238479	8.82901e-09	HLA-DRB5--[]--HLA-DQA1
6	rs9271626	32591944	6p21.32	A/C	0.137167	0.0238474	8.83684e-09	HLA-DRB5--[]--HLA-DQA1
6	rs9270771	32568964	6p21.32	G/T	-0.129105	0.0224634	9.07661e-09	HLA-DRB5--[]--HLA-DQA1
6	rs58300362	32957389	6p21.32	A/C	0.153099	0.0266492	9.20319e-09	BRD2-[]--HLA-DOA
6	rs9270773	32568990	6p21.32	A/G	-0.129379	0.0225289	9.32308e-09	HLA-DRB5--[]--HLA-DQA1
6	rs3828832	32521083	6p21.32	C/T	0.12123	0.021113	9.3711e-09	HLA-DRB5--[]--HLA-DQA1
6	rs9272181	32601563	6p21.32	A/G	0.135996	0.0236917	9.46504e-09	HLA-DRB5---[]-HLA-DQA1
6	rs2523573	31328988	6p21.33	C/G	0.175977	0.0307005	9.93143e-09	HLA-C--[]--MICA
6	rs72844155	32519881	6p21.32	A/C	-0.120702	0.0210614	9.99849e-09	HLA-DRB5--[]--HLA-DQA1
6	rs3131618	31434621	6p21.33	A/G	-0.178055	0.0310976	1.03121e-08	MICA--[]--MICB
6	rs9272184	32601617	6p21.32	C/T	0.134184	0.0234371	1.03376e-08	HLA-DRB5---[]-HLA-DQA1
6	rs3129959	32375796	6p21.32	A/T	-0.154963	0.0270838	1.05631e-08	BTNL2[]--HLA-DRA
6	rs2395158	32374595	6p21.32	A/G	-0.154914	0.0270843	1.06811e-08	[BTNL2]
5	rs183671	33964210	5p13.2	G/T	-0.302939	0.0529681	1.07093e-08	[SLC45A2]
6	rs2596545	31329374	6p21.33	A/C	-0.175525	0.0307043	1.08757e-08	HLA-C--[]--MICA
6	rs9272177	32601361	6p21.32	C/T	0.132689	0.0232554	1.15958e-08	HLA-DRB5---[]-HLA-DQA1
6	rs429916	32978587	6p21.32	A/C	0.209109	0.0366616	1.17311e-08	HLA-DOA-[]--HLA-DPA1
5	rs848	131996500	5q31.1	A/C	0.136543	0.0239595	1.20688e-08	[IL13]
6	rs9279294	31414051	6p21.33	D/I	0.176055	0.0309102	1.22977e-08	MICA--[]--MICB
11	rs77779142	65599656	11q13.1	C/T	0.149773	0.026303	1.24126e-08	OVOL1--[]-SNX32
6	rs2523584	31327890	6p21.33	A/G	-0.174761	0.0306945	1.24542e-08	HLA-C--[]--MICA
6	rs532086	31881309	6p21.33	C/T	0.161187	0.0283114	1.24683e-08	ZBTB12--[]--CFB
6	rs9270598	32561618	6p21.32	C/T	0.129145	0.0226965	1.2714e-08	HLA-DRB5--[]--HLA-DQA1
6	rs2523593	31326703	6p21.33	C/T	0.17461	0.0306894	1.27479e-08	HLA-C--[]--MICA
11	rs111953392	65595697	11q13.1	A/G	-0.150274	0.026415	1.27924e-08	OVOL1--[]-SNX32
6	rs9270597	32561598	6p21.32	G/T	0.129137	0.0226994	1.2795e-08	HLA-DRB5--[]--HLA-DQA1
6	rs3117097	32358689	6p21.32	A/G	-0.154057	0.0270943	1.3022e-08	C6orf10--[]-BTNL2
6	rs2853999	31326074	6p21.33	A/T	-0.174503	0.030696	1.31036e-08	HLA-C--[]--MICA
6	rs3093958	31410521	6p21.33	A/G	-0.175639	0.0309079	1.32732e-08	MICA--[]--MICB
6	rs1980493	32363215	6p21.32	C/T	0.153814	0.0270721	1.33529e-08	[BTNL2]
6	rs762460	31359394	6p21.33	C/T	-0.144494	0.0254363	1.34318e-08	HLA-C---[]--MICA
6	rs3129953	32361821	6p21.32	C/T	-0.153712	0.0270791	1.37669e-08	C6orf10--[]BTNL2
6	rs76688373	32567795	6p21.32	A/G	-0.140573	0.0247679	1.38372e-08	HLA-DRB5--[]--HLA-DQA1
6	rs3117106	32343369	6p21.32	C/T	0.155856	0.0274619	1.38513e-08	C6orf10-[]--BTNL2
6	rs9270590	32561392	6p21.32	A/G	0.128886	0.0227159	1.39808e-08	HLA-DRB5--[]--HLA-DQA1
6	rs9271484	32588905	6p21.32	G/T	-0.128546	0.0226646	1.41604e-08	HLA-DRB5--[]--HLA-DQA1
6	rs9270589	32561390	6p21.32	C/T	-0.128871	0.0227255	1.42326e-08	HLA-DRB5--[]--HLA-DQA1
6	rs9270593	32561445	6p21.32	A/G	-0.129006	0.0227624	1.45081e-08	HLA-DRB5--[]--HLA-DQA1
6	rs9270592	32561429	6p21.32	A/T	-0.12896	0.0227569	1.45625e-08	HLA-DRB5--[]--HLA-DQA1
6	rs2523495	31377978	6p21.33	C/T	-0.174137	0.0307413	1.47506e-08	[MICA]
5	rs1295686	131995843	5q31.1	C/T	-0.134942	0.0238225	1.47603e-08	[IL13]
6	rs78466769	32568063	6p21.32	A/G	0.140187	0.0247633	1.50609e-08	HLA-DRB5--[]--HLA-DQA1
6	rs9271550	32590274	6p21.32	A/T	0.127708	0.0226152	1.63464e-08	HLA-DRB5--[]--HLA-DQA1
6	rs2395184	32432646	6p21.32	A/G	0.15577	0.0275915	1.64787e-08	HLA-DRA--[]--HLA-DRB5
6	rs416352	32207393	6p21.32	G/T	-0.115606	0.0204834	1.66413e-08	NOTCH4--[]--C6orf10
6	rs9271562	32590411	6p21.32	A/G	0.127533	0.0225968	1.66507e-08	HLA-DRB5--[]--HLA-DQA1
6	rs200965092	31348832	6p21.33	D/I	0.174092	0.0308521	1.6746e-08	HLA-C---[]--MICA
6	rs2856698	32636376	6p21.32	C/G	-0.120423	0.0213444	1.68343e-08	HLA-DQB1-[]--HLA-DQA2
6	rs1794514	32667473	6p21.32	C/G	0.138434	0.0245442	1.7001e-08	HLA-DQB1--[]--HLA-DQA2
6	rs76756699	32568426	6p21.32	C/T	-0.140257	0.0248812	1.73166e-08	HLA-DRB5--[]--HLA-DQA1
6	rs9270583	32561229	6p21.32	A/G	-0.128194	0.0227515	1.75733e-08	HLA-DRB5--[]--HLA-DQA1
6	rs628754	32574787	6p21.32	A/G	0.114911	0.0204059	1.79048e-08	HLA-DRB5--[]--HLA-DQA1
6	rs3828802	32636073	6p21.32	A/G	-0.115981	0.0206136	1.84134e-08	HLA-DQB1-[]--HLA-DQA2
11	rs17854357	65601560	11q13.1	C/G	-0.148764	0.0264626	1.89285e-08	[SNX32]
6	rs78373427	32568967	6p21.32	C/T	0.129334	0.0230094	1.90146e-08	HLA-DRB5--[]--HLA-DQA1
6	rs393481	32207959	6p21.32	C/T	0.115003	0.0204858	1.98071e-08	NOTCH4--[]--C6orf10
6	rs9272226	32602396	6p21.32	C/T	-0.122316	0.0217908	1.98802e-08	HLA-DRB5---[]-HLA-DQA1
6	rs9270578	32561093	6p21.32	A/G	0.127918	0.0228413	2.14209e-08	HLA-DRB5--[]--HLA-DQA1
6	rs3135386	32415426	6p21.32	A/G	-0.13733	0.0245246	2.14939e-08	HLA-DRA-[]--HLA-DRB5
6	rs9270576	32561068	6p21.32	C/T	-0.127978	0.0228613	2.17073e-08	HLA-DRB5--[]--HLA-DQA1
14	rs9972112	80556098	14q31.1	C/T	0.162956	0.029116	2.18542e-08	NRXN3---[]---DIO2
6	rs9281796	32392268	6p21.32	D/I	-0.139742	0.0249709	2.19284e-08	BTNL2--[]--HLA-DRA
6	rs9281671	32171134	6p21.32	D/I	-0.152463	0.0272516	2.21247e-08	[NOTCH4]
6	rs9270803	32569415	6p21.32	A/G	0.128484	0.0229678	2.22002e-08	HLA-DRB5--[]--HLA-DQA1
6	rs9271401	32587525	6p21.32	A/G	-0.124876	0.0223394	2.27335e-08	HLA-DRB5--[]--HLA-DQA1
6	rs9271492	32589122	6p21.32	A/C	-0.11534	0.0206337	2.27393e-08	HLA-DRB5--[]--HLA-DQA1
6	rs7762077	32416467	6p21.32	A/G	0.13743	0.0245934	2.29757e-08	HLA-DRA-[]--HLA-DRB5
6	rs9268184	32276203	6p21.32	A/G	0.144385	0.0258416	2.30814e-08	[C6orf10]
6	rs2071278	32165444	6p21.32	A/G	-0.15267	0.0273255	2.31069e-08	[NOTCH4]
6	rs9274668	32636583	6p21.32	C/G	0.128236	0.0229573	2.32733e-08	HLA-DQB1-[]--HLA-DQA2
6	rs2523571	31329691	6p21.33	A/T	0.170942	0.0306122	2.35065e-08	HLA-C--[]--MICA
6	rs2596547	31329642	6p21.33	C/T	-0.170916	0.0306116	2.36089e-08	HLA-C--[]--MICA
6	rs3132089	31430010	6p21.33	A/G	0.171983	0.030808	2.37419e-08	MICA--[]--MICB
6	rs3099839	31430065	6p21.33	C/T	-0.171983	0.0308082	2.37431e-08	MICA--[]--MICB
6	rs3094605	31430694	6p21.33	C/G	0.171945	0.0308086	2.39216e-08	MICA--[]--MICB
6	rs6940063	32428862	6p21.32	C/T	0.145829	0.0261351	2.40974e-08	HLA-DRA--[]--HLA-DRB5
6	rs3131619	31434331	6p21.33	A/T	-0.172059	0.030836	2.40982e-08	MICA--[]--MICB
6	rs3094013	31434366	6p21.33	A/G	0.172076	0.0308393	2.41034e-08	MICA--[]--MICB
6	rs9267092	31414241	6p21.33	G/T	-0.171347	0.0307159	2.42847e-08	MICA--[]--MICB
6	rs3132090	31430752	6p21.33	A/G	0.171864	0.0308101	2.43223e-08	MICA--[]--MICB
6	rs7742725	32843660	6p21.32	A/G	-0.138442	0.0248187	2.43281e-08	PSMB9--[]--HLA-DMB
6	rs3130477	31428920	6p21.33	C/T	0.171762	0.0308141	2.48946e-08	MICA--[]--MICB
6	rs3130907	31431813	6p21.33	A/G	-0.171714	0.0308105	2.50283e-08	MICA--[]--MICB
6	rs3131290	32183175	6p21.32	A/G	0.110023	0.0197433	2.51023e-08	[NOTCH4]
6	rs2596500	31321267	6p21.33	A/C	-0.170946	0.0306792	2.51984e-08	HLA-C--[]--MICA
6	rs3128986	31433693	6p21.33	C/T	0.171704	0.0308197	2.53105e-08	MICA--[]--MICB
14	rs17110253	80545828	14q31.1	A/G	-0.164807	0.0296256	2.65365e-08	NRXN3---[]---DIO2
6	rs7743252	32843721	6p21.32	C/G	0.138518	0.0249023	2.66198e-08	PSMB9--[]--HLA-DMB
6	rs9267123	31427395	6p21.33	C/G	0.162278	0.029185	2.69495e-08	MICA--[]--MICB
6	rs3132473	31408329	6p21.33	A/T	0.170695	0.0307231	2.76355e-08	MICA--[]--MICB
6	rs4601112	32426271	6p21.32	C/T	0.138829	0.0249882	2.76611e-08	HLA-DRA--[]--HLA-DRB5
6	rs3129896	32421272	6p21.32	A/G	0.138538	0.0249444	2.79611e-08	HLA-DRA-[]--HLA-DRB5
11	rs58568715	65662985	11q13.1	A/G	0.146523	0.0263851	2.80625e-08	[FOSL1]
6	rs3129893	32420138	6p21.32	A/C	0.137991	0.0248644	2.86306e-08	HLA-DRA-[]--HLA-DRB5
6	rs3129894	32420286	6p21.32	A/G	0.137989	0.0248658	2.86978e-08	HLA-DRA-[]--HLA-DRB5
6	rs9272245	32602872	6p21.32	C/G	-0.121413	0.0218842	2.89242e-08	HLA-DRB5---[]-HLA-DQA1
14	rs10146401	80481283	14q31.1	C/T	0.161383	0.029093	2.90577e-08	NRXN3---[]---DIO2
14	rs185676995	80496233	14q31.1	A/G	-0.164073	0.0295951	2.96002e-08	NRXN3---[]---DIO2
6	rs200062199	32417320	6p21.32	D/I	0.137334	0.0247846	3.00793e-08	HLA-DRA-[]--HLA-DRB5
6	rs149219951	32626999	6p21.32	D/I	0.173468	0.0313196	3.05049e-08	HLA-DQA1--[]HLA-DQB1
6	rs3134932	32186147	6p21.32	A/C	0.109218	0.0197411	3.15901e-08	[NOTCH4]
6	rs114046333	31296388	6p21.33	C/G	0.185524	0.0335774	3.29231e-08	HLA-C--[]--MICA
11	rs201407003	65662435	11q13.1	D/I	0.14543	0.0263258	3.31121e-08	[FOSL1]
14	rs147821053	80556882	14q31.1	C/T	0.158698	0.0287665	3.45552e-08	NRXN3---[]---DIO2
6	rs17214290	32987888	6p21.32	A/G	-0.254836	0.0462134	3.50339e-08	HLA-DOA--[]--HLA-DPA1
6	rs2395183	32415788	6p21.32	C/T	0.136257	0.0247266	3.57962e-08	HLA-DRA-[]--HLA-DRB5
6	rs3039353	32415777	6p21.32	D/I	0.136252	0.0247263	3.58261e-08	HLA-DRA-[]--HLA-DRB5
6	rs34760752	32513675	6p21.32	A/T	-0.116221	0.0211388	3.8444e-08	HLA-DRB5--[]--HLA-DQA1
6	rs693797	32204433	6p21.32	C/T	0.10727	0.0195124	3.8539e-08	NOTCH4--[]--C6orf10
14	rs57474872	80537204	14q31.1	D/I	-0.156475	0.0285026	4.02584e-08	NRXN3---[]---DIO2
6	rs9281920	32570947	6p21.32	D/I	-0.112662	0.0205234	4.03429e-08	HLA-DRB5--[]--HLA-DQA1
6	rs9271535	32589959	6p21.32	C/T	-0.11599	0.0211417	4.10618e-08	HLA-DRB5--[]--HLA-DQA1
15	rs58843292	28345931	15q13.1	A/G	0.211134	0.0384863	4.11504e-08	OCA2-[]--HERC2
14	rs76569860	80438310	14q31.1	C/G	0.184113	0.0335707	4.15325e-08	NRXN3---[]---DIO2
6	rs204989	32161852	6p21.32	A/G	0.134357	0.0245091	4.20979e-08	[GPSM3]
6	rs204991	32161366	6p21.32	C/T	0.134356	0.0245093	4.21226e-08	[GPSM3]
6	rs204990	32161430	6p21.32	A/C	0.13422	0.0245095	4.34768e-08	[GPSM3]
6	rs3129963	32380208	6p21.32	A/G	-0.139187	0.0254206	4.36872e-08	BTNL2-[]--HLA-DRA
14	rs4641659	80507423	14q31.1	A/G	-0.155832	0.028471	4.41903e-08	NRXN3---[]---DIO2
6	rs9270871	32571160	6p21.32	A/G	-0.118022	0.0215666	4.44105e-08	HLA-DRB5--[]--HLA-DQA1
6	rs507778	32209861	6p21.32	C/T	-0.111037	0.0203046	4.53995e-08	NOTCH4--[]--C6orf10
6	rs3130976	31081940	6p21.33	C/T	0.124739	0.0228125	4.55425e-08	C6orf15-[]PSORS1C1
14	rs79429367	80436568	14q31.1	A/G	-0.183424	0.0335608	4.62103e-08	NRXN3---[]---DIO2
6	rs3129965	32380830	6p21.32	C/G	0.138999	0.0254377	4.65043e-08	BTNL2-[]--HLA-DRA
14	rs11852197	80437694	14q31.1	G/T	0.183378	0.0335661	4.67978e-08	NRXN3---[]---DIO2
6	rs9270869	32571155	6p21.32	C/T	0.117774	0.0215649	4.72755e-08	HLA-DRB5--[]--HLA-DQA1
6	rs9279685	32423528	6p21.32	D/I	0.136237	0.0249479	4.74174e-08	HLA-DRA--[]--HLA-DRB5
14	rs55806367	80529288	14q31.1	C/G	-0.155674	0.0285088	4.74903e-08	NRXN3---[]---DIO2
6	rs56934772	33045699	6p21.32	C/T	0.259632	0.0475492	4.75672e-08	[HLA-DPB1]
6	rs369575671	32571102	6p21.32	D/I	0.113686	0.0208283	4.81141e-08	HLA-DRB5--[]--HLA-DQA1
6	rs199507666	32569720	6p21.32	D/I	0.116499	0.0213591	4.91934e-08	HLA-DRB5--[]--HLA-DQA1
15	rs12593929	28359258	15q13.1	A/G	-0.209121	0.0383681	5.02884e-08	[HERC2]
5	rs2078387	131884894	5q31.1	A/C	-0.128642	0.023614	5.10641e-08	IL5-[]-RAD50
5	rs2522411	131883767	5q31.1	A/T	0.128731	0.0236342	5.13094e-08	IL5-[]-RAD50
6	rs35366682	32594354	6p21.32	C/T	0.128354	0.0235797	5.23026e-08	HLA-DRB5--[]--HLA-DQA1
6	rs9271708	32593386	6p21.32	A/C	0.120948	0.0222275	5.2902e-08	HLA-DRB5--[]--HLA-DQA1
6	rs9271709	32593392	6p21.32	A/G	0.121039	0.0222445	5.29255e-08	HLA-DRB5--[]--HLA-DQA1
6	rs3094012	31434520	6p21.33	C/G	0.163789	0.0301016	5.29496e-08	MICA--[]--MICB
6	rs680061	32571098	6p21.32	A/G	-0.113177	0.0208028	5.31713e-08	HLA-DRB5--[]--HLA-DQA1
6	rs9271522	32589791	6p21.32	C/T	0.113838	0.0209328	5.38319e-08	HLA-DRB5--[]--HLA-DQA1
6	rs9281907	32561587	6p21.32	D/I	-0.133168	0.0245048	5.5037e-08	HLA-DRB5--[]--HLA-DQA1
6	rs9279641	32381852	6p21.32	D/I	0.138228	0.0254497	5.5937e-08	BTNL2-[]--HLA-DRA
6	rs9271539	32590028	6p21.32	A/G	0.113378	0.0208871	5.69843e-08	HLA-DRB5--[]--HLA-DQA1
14	rs77091675	80563982	14q31.1	A/G	-0.174064	0.0320672	5.69872e-08	NRXN3---[]--DIO2
6	rs2395225	32590624	6p21.32	C/T	0.113411	0.0208982	5.73934e-08	HLA-DRB5--[]--HLA-DQA1
6	rs3130290	32174957	6p21.32	C/T	0.107447	0.0198273	5.99136e-08	[NOTCH4]
14	rs10483941	80478172	14q31.1	C/G	-0.155564	0.0287077	6.00045e-08	NRXN3---[]---DIO2
6	rs9271558	32590348	6p21.32	A/G	-0.11367	0.0209844	6.06718e-08	HLA-DRB5--[]--HLA-DQA1
6	rs9270807	32569572	6p21.32	A/G	0.11177	0.0206337	6.06806e-08	HLA-DRB5--[]--HLA-DQA1
6	rs35130701	32594199	6p21.32	A/G	-0.119476	0.0220636	6.12979e-08	HLA-DRB5--[]--HLA-DQA1
6	rs200208231	32593320	6p21.32	D/I	0.122726	0.0226659	6.14659e-08	HLA-DRB5--[]--HLA-DQA1
6	rs431722	32187722	6p21.32	C/T	-0.107463	0.0198515	6.18954e-08	[NOTCH4]
5	rs250417	33952378	5p13.2	C/G	-0.32771	0.0605448	6.21185e-08	[SLC45A2]
6	rs73729140	32521290	6p21.32	A/C	-0.126844	0.0234448	6.29679e-08	HLA-DRB5--[]--HLA-DQA1
6	rs9274666	32636543	6p21.32	A/G	-0.11454	0.0211743	6.32822e-08	HLA-DQB1-[]--HLA-DQA2
14	rs11847878	80516693	14q31.1	A/T	0.15748	0.0291293	6.43996e-08	NRXN3---[]---DIO2
6	rs476602	32569792	6p21.32	C/T	0.110308	0.020404	6.44156e-08	HLA-DRB5--[]--HLA-DQA1
6	rs2516050	32570352	6p21.32	A/G	0.112082	0.0207349	6.46742e-08	HLA-DRB5--[]--HLA-DQA1
5	rs35398	33951826	5p13.2	G/T	-0.403116	0.074587	6.49735e-08	[SLC45A2]
6	rs9265949	31315229	6p21.33	C/T	-0.165965	0.0307085	6.50199e-08	HLA-C--[]--MICA
14	rs78832399	80526178	14q31.1	C/T	0.157373	0.0291256	6.54841e-08	NRXN3---[]---DIO2
6	rs9271508	32589410	6p21.32	C/T	-0.113455	0.0210006	6.57696e-08	HLA-DRB5--[]--HLA-DQA1
6	rs60018191	33066323	6p21.32	A/G	-0.256885	0.0475589	6.61581e-08	HLA-DPB1-[]--HLA-DPB2
6	rs58649023	33056146	6p21.32	A/G	-0.256868	0.0475575	6.6229e-08	[HLA-DPB1]
6	rs9266001	31316695	6p21.33	A/C	0.165749	0.0306899	6.63899e-08	HLA-C--[]--MICA
6	rs9271704	32593317	6p21.32	G/T	0.122465	0.0226791	6.67084e-08	HLA-DRB5--[]--HLA-DQA1
6	rs2923008	31316911	6p21.33	G/T	-0.165712	0.0306889	6.67754e-08	HLA-C--[]--MICA
6	rs9265994	31316526	6p21.33	C/T	0.16579	0.0307048	6.6862e-08	HLA-C--[]--MICA
5	rs2243294	132019815	5q31.1	A/G	-0.118437	0.0219438	6.77022e-08	IL4-[]-KIF3A
6	rs3132510	31172151	6p21.33	C/T	0.168221	0.0311807	6.85509e-08	HCG27[]--HLA-C
6	rs77000541	32635605	6p21.32	A/G	0.118366	0.0219403	6.85992e-08	HLA-DQB1-[]--HLA-DQA2
6	rs679243	32570959	6p21.32	C/T	-0.111023	0.0205838	6.90618e-08	HLA-DRB5--[]--HLA-DQA1
15	rs62007494	28351417	15q13.1	G/T	-0.209052	0.0387595	6.91051e-08	OCA2-[]-HERC2
6	rs9271489	32589051	6p21.32	A/C	0.113359	0.0210359	7.09527e-08	HLA-DRB5--[]--HLA-DQA1
5	rs40132	33950703	5p13.2	A/G	-0.401916	0.0746001	7.14388e-08	[SLC45A2]
6	rs28362368	32594040	6p21.32	A/G	-0.121254	0.0225103	7.18381e-08	HLA-DRB5--[]--HLA-DQA1
6	rs9271705	32593321	6p21.32	G/T	-0.121898	0.0226387	7.26909e-08	HLA-DRB5--[]--HLA-DQA1
6	rs115991849	33062357	6p21.32	A/C	-0.262085	0.0486913	7.34663e-08	HLA-DPB1-[]--HLA-DPB2
15	rs8025035	28377772	15q13.1	C/T	0.206394	0.0383526	7.39054e-08	[HERC2]
5	rs12652920	131885240	5q31.1	C/G	0.128111	0.0238272	7.59044e-08	IL5-[]-RAD50
6	rs72492329	32521136	6p21.32	A/G	0.136434	0.0253827	7.66072e-08	HLA-DRB5--[]--HLA-DQA1
6	rs76217799	31288877	6p21.33	C/T	0.173809	0.032338	7.67264e-08	HLA-C--[]--MICA
5	rs35396	33950297	5p13.2	A/C	-0.401289	0.0746626	7.67465e-08	[SLC45A2]
14	rs74592664	80446929	14q31.1	A/G	0.181151	0.033707	7.69246e-08	NRXN3---[]---DIO2
6	rs9271684	32592953	6p21.32	C/T	-0.117846	0.0219356	7.7744e-08	HLA-DRB5--[]--HLA-DQA1
6	rs9271688	32592992	6p21.32	A/G	-0.118192	0.0220082	7.86204e-08	HLA-DRB5--[]--HLA-DQA1
6	rs9271703	32593280	6p21.32	C/T	-0.118159	0.022004	7.88183e-08	HLA-DRB5--[]--HLA-DQA1
5	rs185145	33952092	5p13.2	A/G	-0.400428	0.074578	7.91012e-08	[SLC45A2]
14	rs56214504	80562972	14q31.1	C/T	-0.164628	0.0306631	7.92449e-08	NRXN3---[]---DIO2
6	rs9271527	32589867	6p21.32	C/T	-0.113784	0.0212009	8.01103e-08	HLA-DRB5--[]--HLA-DQA1
6	rs4947307	31302265	6p21.33	A/G	-0.170622	0.0317972	8.05645e-08	HLA-C--[]--MICA
5	rs72003888	131885730	5q31.1	D/I	0.127997	0.0238666	8.18885e-08	IL5-[]-RAD50
6	rs206017	32176211	6p21.32	A/G	0.106162	0.0198051	8.30944e-08	[NOTCH4]
6	rs2394976	31311912	6p21.33	G/T	-0.1644	0.0306807	8.39871e-08	HLA-C--[]--MICA
6	rs2114435	32242838	6p21.32	A/G	-0.12752	0.023803	8.45077e-08	NOTCH4--[]--C6orf10
6	rs72848204	32594073	6p21.32	G/T	-0.117101	0.0218824	8.73206e-08	HLA-DRB5--[]--HLA-DQA1
5	rs2078392	131884873	5q31.1	A/G	0.12742	0.023815	8.78008e-08	IL5-[]-RAD50
11	rs10896050	65577516	11q13.1	G/T	0.132308	0.0247311	8.80688e-08	OVOL1--[]--SNX32
6	rs200136959	32849284	6p21.32	D/I	0.109786	0.0205254	8.85859e-08	PSMB9--[]--HLA-DMB
5	rs35392	33956911	5p13.2	A/T	0.398568	0.0745308	8.91203e-08	[SLC45A2]
11	rs2231884	65656564	11q13.1	C/T	0.140202	0.0262254	8.99424e-08	FIBP[]-CCDC85B
5	rs1986009	131887986	5q31.1	A/C	0.13694	0.0256166	9.00845e-08	IL5-[]-RAD50
6	rs204999	32109979	6p21.32	A/G	-0.115755	0.0216562	9.04061e-08	FKBPL--[]-PRRT1
6	rs2395108	32203608	6p21.32	C/T	0.104266	0.0195147	9.14827e-08	NOTCH4--[]--C6orf10
6	rs1639108	31196554	6p21.33	C/T	0.16892	0.0316159	9.15184e-08	HCG27--[]--HLA-C
6	rs9267913	32205339	6p21.32	C/T	-0.104297	0.0195229	9.18294e-08	NOTCH4--[]--C6orf10
6	rs9267912	32205271	6p21.32	G/T	0.104249	0.0195198	9.26397e-08	NOTCH4--[]--C6orf10
6	rs35593012	32589234	6p21.32	D/I	0.113958	0.0213433	9.33613e-08	HLA-DRB5--[]--HLA-DQA1
6	rs111299573	32589233	6p21.32	D/I	0.113953	0.0213436	9.35118e-08	HLA-DRB5--[]--HLA-DQA1
6	rs9271694	32593051	6p21.32	C/T	0.115949	0.0217224	9.41367e-08	HLA-DRB5--[]--HLA-DQA1
5	rs35393	33957657	5p13.2	C/T	0.398289	0.0746206	9.42713e-08	[SLC45A2]
6	rs9267904	32204207	6p21.32	G/T	0.104156	0.0195143	9.43272e-08	NOTCH4--[]--C6orf10
6	rs9271850	32595060	6p21.32	A/G	-0.119012	0.0223079	9.55983e-08	HLA-DRB5--[]--HLA-DQA1
6	rs9267911	32205110	6p21.32	C/T	0.104091	0.0195135	9.59624e-08	NOTCH4--[]--C6orf10
5	rs2078386	131884936	5q31.1	C/T	0.125818	0.0235906	9.64256e-08	IL5-[]-RAD50
6	rs9267908	32204952	6p21.32	A/G	0.104064	0.0195136	9.66987e-08	NOTCH4--[]--C6orf10
5	rs250416	33947544	5p13.2	A/C	0.398452	0.074744	9.77757e-08	[SLC45A2]
6	rs9265937	31314938	6p21.33	C/T	-0.162131	0.0304176	9.81649e-08	HLA-C--[]--MICA
14	rs77576209	80464115	14q31.1	C/T	0.153221	0.0287491	9.8472e-08	NRXN3---[]---DIO2
5	rs35394	33948319	5p13.2	C/T	0.398209	0.0747177	9.85211e-08	[SLC45A2]
14	rs55730008	80563087	14q31.1	C/T	-0.164703	0.0309088	9.8962e-08	NRXN3---[]---DIO2
5	rs993459	33945802	5p13.2	C/T	0.396238	0.074374	9.95419e-08	[SLC45A2]
5	rs2706401	131881605	5q31.1	C/G	0.126857	0.023816	1.00137e-07	IL5-[]--RAD50
6	rs9265967	31315649	6p21.33	G/T	-0.162949	0.0305952	1.00459e-07	HLA-C--[]--MICA
6	rs9265965	31315629	6p21.33	C/T	0.16295	0.0305955	1.00485e-07	HLA-C--[]--MICA
6	rs9265968	31315663	6p21.33	A/T	-0.162941	0.0305951	1.00588e-07	HLA-C--[]--MICA
6	rs7450305	31313367	6p21.33	C/T	0.162298	0.0305015	1.03248e-07	HLA-C--[]--MICA
5	rs35391	33955673	5p13.2	C/T	-0.320277	0.0601927	1.03323e-07	[SLC45A2]
6	rs3095300	31082476	6p21.33	C/T	-0.125472	0.0235864	1.03999e-07	C6orf15-[]PSORS1C1
6	rs204995	32154285	6p21.32	A/G	-0.122109	0.0229624	1.05084e-07	[PBX2]
11	rs148654891	65575263	11q13.1	A/G	-0.132535	0.0249386	1.07026e-07	OVOL1--[]--SNX32
6	rs9265948	31315193	6p21.33	C/T	-0.170298	0.032048	1.07388e-07	HLA-C--[]--MICA
5	rs72799426	132084229	5q31.1	A/G	-0.22679	0.0426792	1.07399e-07	[CCNI2]
6	rs2596508	31318432	6p21.33	C/T	0.161445	0.030383	1.07481e-07	HLA-C--[]--MICA
6	rs2596510	31318308	6p21.33	G/T	-0.161422	0.0303823	1.07856e-07	HLA-C--[]--MICA
5	rs35390	33955326	5p13.2	A/C	-0.319833	0.0602072	1.08348e-07	[SLC45A2]
11	rs144367425	65577846	11q13.1	D/I	-0.131706	0.0247936	1.08414e-07	OVOL1--[]--SNX32
6	rs7769761	33091624	6p21.32	A/G	0.253288	0.0476829	1.08513e-07	HLA-DPB2-[]--COL11A2
15	rs7497270	28344328	15q13.1	C/T	-0.200191	0.0376873	1.08536e-07	[OCA2]
6	rs59968964	33085350	6p21.32	A/G	-0.25309	0.0476572	1.09293e-07	[HLA-DPB2]
6	rs9263708	31095270	6p21.33	C/T	0.125409	0.0236193	1.09921e-07	[PSORS1C1]
11	rs11227333	65642417	11q13.1	C/T	0.139865	0.0263773	1.14301e-07	EFEMP2-[]-CTSW
6	rs3095315	31089204	6p21.33	C/T	-0.125047	0.0235834	1.14368e-07	[PSORS1C1]
6	rs2394979	31312729	6p21.33	A/G	0.162041	0.0305626	1.14619e-07	HLA-C--[]--MICA
6	rs9265886	31313221	6p21.33	A/C	-0.161906	0.0305386	1.14787e-07	HLA-C--[]--MICA
6	rs2394981	31313029	6p21.33	G/T	-0.161973	0.0305525	1.14915e-07	HLA-C--[]--MICA
6	rs9265857	31312607	6p21.33	C/G	0.162255	0.0306061	1.14969e-07	HLA-C--[]--MICA
6	rs2394980	31312941	6p21.33	C/T	-0.161981	0.0305554	1.15065e-07	HLA-C--[]--MICA
6	rs2394978	31312656	6p21.33	C/T	-0.162226	0.0306049	1.1542e-07	HLA-C--[]--MICA
6	rs2854010	31312492	6p21.33	A/G	-0.162393	0.0306373	1.15539e-07	HLA-C--[]--MICA
6	rs9265971	31315792	6p21.33	C/T	0.161236	0.0304193	1.15561e-07	HLA-C--[]--MICA
6	rs9265982	31316080	6p21.33	C/T	-0.161211	0.0304147	1.15584e-07	HLA-C--[]--MICA
6	rs2507998	31314652	6p21.33	A/G	-0.161284	0.0304292	1.15652e-07	HLA-C--[]--MICA
6	rs7749555	31314274	6p21.33	A/G	-0.16134	0.0304407	1.15751e-07	HLA-C--[]--MICA
6	rs2256750	31312020	6p21.33	A/G	0.162639	0.0306863	1.15822e-07	HLA-C--[]--MICA
6	rs3134792	31312326	6p21.33	G/T	0.162507	0.0306621	1.15898e-07	HLA-C--[]--MICA
6	rs2844589	31312259	6p21.33	A/G	0.162503	0.0306625	1.16022e-07	HLA-C--[]--MICA
6	rs9265946	31315138	6p21.33	A/G	0.16124	0.0304242	1.16027e-07	HLA-C--[]--MICA
6	rs9265910	31313722	6p21.33	C/T	-0.161402	0.030455	1.1605e-07	HLA-C--[]--MICA
6	rs2256747	31311950	6p21.33	C/T	0.162635	0.0306881	1.16103e-07	HLA-C--[]--MICA
6	rs9265908	31313677	6p21.33	C/T	-0.161405	0.0304567	1.16169e-07	HLA-C--[]--MICA
6	rs9265954	31315339	6p21.33	C/T	-0.161223	0.0304227	1.16215e-07	HLA-C--[]--MICA
6	rs148064104	32226352	6p21.32	C/T	-0.126912	0.0239501	1.16469e-07	NOTCH4--[]--C6orf10
6	rs9265974	31315879	6p21.33	G/T	0.161144	0.0304161	1.17144e-07	HLA-C--[]--MICA
6	rs9265972	31315805	6p21.33	C/G	0.161154	0.0304182	1.17152e-07	HLA-C--[]--MICA
6	rs9265973	31315861	6p21.33	A/G	0.161147	0.0304169	1.17164e-07	HLA-C--[]--MICA
6	rs9265964	31315618	6p21.33	A/G	-0.161168	0.0304213	1.17205e-07	HLA-C--[]--MICA
6	rs9265979	31316044	6p21.33	C/T	-0.161095	0.0304091	1.17386e-07	HLA-C--[]--MICA
6	rs9265976	31315933	6p21.33	A/G	-0.161107	0.0304131	1.17577e-07	HLA-C--[]--MICA
6	rs9265985	31316234	6p21.33	A/C	-0.161074	0.030407	1.17581e-07	HLA-C--[]--MICA
6	rs9271667	32592710	6p21.32	C/T	0.112998	0.0213323	1.17741e-07	HLA-DRB5--[]--HLA-DQA1
6	rs9265990	31316448	6p21.33	A/T	0.16106	0.0304062	1.17794e-07	HLA-C--[]--MICA
6	rs9265998	31316613	6p21.33	A/G	0.161048	0.0304054	1.17975e-07	HLA-C--[]--MICA
6	rs9265993	31316520	6p21.33	A/G	0.161059	0.0304144	1.18741e-07	HLA-C--[]--MICA
6	rs3016017	31317063	6p21.33	A/G	-0.161006	0.0304044	1.18752e-07	HLA-C--[]--MICA
6	rs2923007	31317065	6p21.33	C/T	0.161002	0.0304044	1.18828e-07	HLA-C--[]--MICA
6	rs4713534	32445926	6p21.32	G/T	-0.164063	0.0309831	1.18929e-07	HLA-DRA--[]--HLA-DRB5
6	rs3095318	31088145	6p21.33	A/T	0.124878	0.0235839	1.19023e-07	[PSORS1C1,CDSN]
6	rs1264350	30796545	6p21.33	C/T	0.151743	0.0286749	1.21154e-07	IER3--[]--DDR1
6	rs9272356	32604516	6p21.32	C/T	-0.197909	0.0374127	1.22558e-07	HLA-DRB5---[]HLA-DQA1
6	rs6457530	32248176	6p21.32	C/T	-0.126038	0.0238334	1.23501e-07	NOTCH4--[]--C6orf10
6	rs7776041	32247771	6p21.32	A/G	0.126033	0.0238333	1.23627e-07	NOTCH4--[]--C6orf10
15	rs7495174	28344238	15q13.1	A/G	-0.199015	0.0376354	1.2373e-07	[OCA2]
6	rs9268109	32247505	6p21.32	G/T	-0.126026	0.0238331	1.23812e-07	NOTCH4--[]--C6orf10
6	rs2854018	31308562	6p21.33	C/T	-0.165876	0.0313694	1.2382e-07	HLA-C--[]--MICA
6	rs9265831	31311449	6p21.33	A/T	0.162463	0.030759	1.27969e-07	HLA-C--[]--MICA
6	rs3094222	31081434	6p21.33	A/G	-0.15809	0.0299316	1.28045e-07	C6orf15-[]-PSORS1C1
6	rs9271887	32595679	6p21.32	A/G	0.116361	0.0220313	1.28099e-07	HLA-DRB5--[]-HLA-DQA1
11	rs12225345	65647105	11q13.1	A/G	0.138158	0.0261622	1.28656e-07	EFEMP2-[]CTSW
6	rs6913558	32200670	6p21.32	A/G	-0.103042	0.0195142	1.28966e-07	NOTCH4-[]--C6orf10
6	rs9271900	32596013	6p21.32	A/G	-0.120435	0.0228081	1.28993e-07	HLA-DRB5--[]-HLA-DQA1
16	rs1805007	89986117	16q24.3	C/T	0.189228	0.0358428	1.29656e-07	TCF25-[]-TUBB3
5	rs2243293	132019799	5q31.1	A/G	-0.117037	0.022173	1.30397e-07	IL4-[]-KIF3A
6	rs402175	31308717	6p21.33	A/G	0.165486	0.0313562	1.30917e-07	HLA-C--[]--MICA
6	rs2854019	31308476	6p21.33	A/T	0.165744	0.0314156	1.32204e-07	HLA-C--[]--MICA
5	rs2706338	131895849	5q31.1	C/T	-0.124386	0.023582	1.3309e-07	[RAD50]
14	rs17110133	80435853	14q31.1	A/C	0.173298	0.03288	1.36015e-07	NRXN3---[]---DIO2
5	rs61096033	131897171	5q31.1	D/I	-0.124156	0.023561	1.36803e-07	[RAD50]
14	rs8008620	80505099	14q31.1	A/C	-0.149256	0.0283266	1.37124e-07	NRXN3---[]---DIO2
7	rs80105877	80636014	7q21.11	A/G	-1.45405	0.275978	1.37453e-07	SEMA3C--[]---HGF
6	rs79158921	31300197	6p21.33	A/G	0.166148	0.0315407	1.38183e-07	HLA-C--[]--MICA
6	rs1625792	31306420	6p21.33	A/G	0.165994	0.031516	1.38748e-07	HLA-C--[]--MICA
6	rs436388	32186264	6p21.32	C/T	0.104514	0.0198463	1.39372e-07	[NOTCH4]
6	rs35565902	32189987	6p21.32	D/I	0.11558	0.021956	1.40882e-07	[NOTCH4]
6	rs140566858	32226520	6p21.32	G/T	0.126558	0.0240465	1.41743e-07	NOTCH4--[]--C6orf10
6	rs3130331	32231483	6p21.32	C/T	-0.125467	0.0238412	1.42066e-07	NOTCH4--[]--C6orf10
6	rs28711386	33132365	6p21.32	C/T	0.251658	0.0478293	1.42867e-07	[COL11A2]
6	rs9276832	32832400	6p21.32	C/T	-0.107351	0.0204128	1.44888e-07	PSMB9-[]--HLA-DMB
5	rs10066662	132020996	5q31.1	A/G	-0.116607	0.0221749	1.45288e-07	IL4-[]-KIF3A
5	rs10079653	131895511	5q31.1	A/G	-0.12287	0.0233714	1.46277e-07	[RAD50]
6	rs111925602	33103580	6p21.32	C/T	0.251218	0.0477969	1.47312e-07	HLA-DPB2--[]--COL11A2
6	rs9265938	31315005	6p21.33	C/T	-0.158375	0.0301429	1.48765e-07	HLA-C--[]--MICA
6	rs9265939	31315027	6p21.33	A/G	-0.158266	0.0301273	1.49486e-07	HLA-C--[]--MICA
6	rs9265942	31315058	6p21.33	C/G	-0.158264	0.0301271	1.49537e-07	HLA-C--[]--MICA
6	rs1634776	31308988	6p21.33	C/T	-0.164732	0.0313596	1.49706e-07	HLA-C--[]--MICA
11	rs12283874	65581070	11q13.1	C/T	0.129288	0.0246126	1.49751e-07	OVOL1--[]--SNX32
5	rs2706334	131890471	5q31.1	C/T	0.122925	0.0234085	1.51106e-07	IL5--[]-RAD50
5	rs6885996	132021296	5q31.1	A/C	-0.115129	0.021926	1.51493e-07	IL4-[]-KIF3A
6	rs3130321	32223418	6p21.32	C/T	-0.125206	0.0238459	1.51642e-07	NOTCH4--[]--C6orf10
5	rs63582760	132022972	5q31.1	G/T	-0.116569	0.0222022	1.5188e-07	IL4-[]-KIF3A
14	rs77195799	80482390	14q31.1	D/I	-0.152175	0.0289846	1.51972e-07	NRXN3---[]---DIO2
5	rs10066660	132020990	5q31.1	A/G	-0.115082	0.0219214	1.5237e-07	IL4-[]-KIF3A
6	rs3132474	31309785	6p21.33	A/G	0.163074	0.0310729	1.5372e-07	HLA-C--[]--MICA
14	rs141699251	80504665	14q31.1	A/G	0.155464	0.0296264	1.54254e-07	NRXN3---[]---DIO2
5	rs4426908	132022718	5q31.1	C/G	0.115098	0.0219346	1.54379e-07	IL4-[]-KIF3A
6	rs139727035	32236707	6p21.32	D/I	0.125084	0.0238387	1.54592e-07	NOTCH4--[]--C6orf10
6	rs73408005	33132314	6p21.32	A/G	0.25089	0.0478158	1.54639e-07	[COL11A2]
6	rs7770017	32237463	6p21.32	A/T	0.125045	0.0238366	1.55547e-07	NOTCH4--[]--C6orf10
5	rs35081016	132020302	5q31.1	A/G	0.116316	0.0221752	1.56065e-07	IL4-[]-KIF3A
6	rs9276815	32825507	6p21.32	C/T	-0.107058	0.020411	1.56223e-07	[PSMB9]
6	rs3132966	32223632	6p21.32	A/G	0.125061	0.0238462	1.5678e-07	NOTCH4--[]--C6orf10
6	rs66923009	32604597	6p21.32	D/I	0.198094	0.0377748	1.5727e-07	HLA-DRB5---[]HLA-DQA1
6	rs9268131	32254452	6p21.32	A/G	-0.124954	0.0238289	1.57352e-07	NOTCH4--[]-C6orf10
6	rs9279554	32253524	6p21.32	D/I	0.124951	0.0238291	1.57488e-07	NOTCH4--[]-C6orf10
11	rs78028320	65582015	11q13.1	A/G	-0.129064	0.0246153	1.57818e-07	OVOL1--[]--SNX32
6	rs3132951	32247315	6p21.32	C/T	-0.124887	0.0238286	1.597e-07	NOTCH4--[]--C6orf10
6	rs9268117	32249524	6p21.32	C/G	0.124901	0.0238313	1.5971e-07	NOTCH4--[]--C6orf10
6	rs9268116	32249177	6p21.32	A/G	-0.124897	0.0238312	1.59845e-07	NOTCH4--[]--C6orf10
6	rs1559874	32243155	6p21.32	A/G	0.124896	0.023833	1.60216e-07	NOTCH4--[]--C6orf10
6	rs116212507	32227506	6p21.32	G/T	-0.125077	0.0238697	1.60632e-07	NOTCH4--[]--C6orf10
6	rs1003879	32299592	6p21.32	A/G	0.104681	0.019978	1.60792e-07	[C6orf10]
6	rs9271894	32595874	6p21.32	C/T	-0.115603	0.0220628	1.60863e-07	HLA-DRB5--[]-HLA-DQA1
6	rs9268137	32255269	6p21.32	A/G	0.124882	0.0238362	1.61337e-07	NOTCH4--[]-C6orf10
6	rs75375346	32596908	6p21.32	C/G	0.118844	0.0226841	1.61418e-07	HLA-DRB5--[]-HLA-DQA1
6	rs199696593	33048978	6p21.32	D/I	-0.190275	0.0363232	1.62045e-07	[HLA-DPB1]
6	rs9268140	32255594	6p21.32	A/C	-0.124849	0.0238363	1.62587e-07	NOTCH4--[]-C6orf10
6	rs9268096	32240611	6p21.32	A/G	-0.124831	0.0238331	1.62647e-07	NOTCH4--[]--C6orf10
6	rs3132931	32235895	6p21.32	G/T	0.124845	0.0238377	1.63016e-07	NOTCH4--[]--C6orf10
6	rs3096674	32238219	6p21.32	A/G	0.124833	0.0238377	1.63464e-07	NOTCH4--[]--C6orf10
6	rs3115557	32239651	6p21.32	C/T	-0.124807	0.0238329	1.63465e-07	NOTCH4--[]--C6orf10
6	rs9281708	32240712	6p21.32	D/I	-0.124806	0.0238329	1.63497e-07	NOTCH4--[]--C6orf10
6	rs1559873	32243129	6p21.32	C/T	0.124803	0.0238329	1.63625e-07	NOTCH4--[]--C6orf10
6	rs3115558	32239427	6p21.32	A/G	0.124804	0.0238335	1.63725e-07	NOTCH4--[]--C6orf10
6	rs3096678	32239314	6p21.32	A/G	0.124802	0.0238338	1.63858e-07	NOTCH4--[]--C6orf10
6	rs3130336	32238428	6p21.32	C/T	-0.124815	0.0238365	1.63882e-07	NOTCH4--[]--C6orf10
6	rs3096677	32239050	6p21.32	A/C	-0.1248	0.0238342	1.63987e-07	NOTCH4--[]--C6orf10
6	rs3096672	32237748	6p21.32	A/G	0.124818	0.0238384	1.64141e-07	NOTCH4--[]--C6orf10
6	rs3130337	32241203	6p21.32	A/G	0.124782	0.0238335	1.6452e-07	NOTCH4--[]--C6orf10
15	rs72625136	28348130	15q13.1	C/T	-0.21193	0.0404889	1.65691e-07	OCA2-[]-HERC2
6	rs3132580	30920124	6p21.33	A/G	0.149993	0.0286582	1.66048e-07	[DPCR1]
6	rs6934776	32279816	6p21.32	A/G	0.12472	0.0238385	1.67861e-07	[C6orf10]
6	rs6939410	32280182	6p21.32	A/G	-0.124709	0.0238383	1.68225e-07	[C6orf10]
6	rs9268207	32280462	6p21.32	C/T	-0.124708	0.0238384	1.68293e-07	[C6orf10]
6	rs9268202	32279340	6p21.32	C/T	-0.12472	0.0238411	1.6838e-07	[C6orf10]
6	rs142071717	32226256	6p21.32	A/G	-0.124801	0.0238595	1.68955e-07	NOTCH4--[]--C6orf10
6	rs7757711	32256807	6p21.32	C/T	-0.124673	0.0238358	1.69117e-07	NOTCH4--[]-C6orf10
6	rs9268212	32281889	6p21.32	C/T	0.124685	0.0238386	1.69241e-07	[C6orf10]
6	rs9268013	32224828	6p21.32	C/G	0.125364	0.0239701	1.69571e-07	NOTCH4--[]--C6orf10
6	rs112763889	33126400	6p21.32	A/G	0.249623	0.0477329	1.69949e-07	HLA-DPB2--[]-COL11A2
6	rs7758030	32257035	6p21.32	C/T	-0.124644	0.0238355	1.70178e-07	NOTCH4--[]-C6orf10
6	rs9268197	32277934	6p21.32	A/C	0.12465	0.0238387	1.70584e-07	[C6orf10]
6	rs9268194	32277548	6p21.32	A/G	0.124634	0.0238388	1.71222e-07	[C6orf10]
6	rs114771365	32285228	6p21.32	A/G	0.124631	0.0238403	1.71659e-07	[C6orf10]
5	rs2227282	132013179	5q31.1	C/G	-0.114354	0.0218754	1.71852e-07	[IL4]
6	rs140754668	32277360	6p21.32	D/I	0.124615	0.0238389	1.7199e-07	[C6orf10]
6	rs138685660	32253670	6p21.32	D/I	0.1246	0.023838	1.72375e-07	NOTCH4--[]-C6orf10
6	rs9268191	32277025	6p21.32	A/C	0.124599	0.023839	1.72615e-07	[C6orf10]
6	rs6927856	32258043	6p21.32	A/G	0.124539	0.0238354	1.74243e-07	NOTCH4--[]-C6orf10
6	rs9268182	32276027	6p21.32	G/T	0.124549	0.0238393	1.74642e-07	[C6orf10]
6	rs6927529	32258088	6p21.32	A/G	-0.124528	0.0238354	1.74663e-07	NOTCH4--[]-C6orf10
6	rs9268180	32275841	6p21.32	C/T	-0.124543	0.0238393	1.74914e-07	[C6orf10]
6	rs9268179	32275629	6p21.32	C/T	-0.124535	0.0238393	1.75223e-07	[C6orf10]
5	rs7731422	132075653	5q31.1	A/C	-0.175098	0.0335201	1.75474e-07	KIF3A-[]-CCNI2
6	rs9281718	32258258	6p21.32	D/I	-0.124508	0.0238354	1.75493e-07	NOTCH4--[]-C6orf10
6	rs9268121	32251435	6p21.32	C/G	0.124725	0.0238797	1.76047e-07	NOTCH4--[]-C6orf10
6	rs3096684	32234345	6p21.32	C/T	-0.124465	0.0238394	1.78028e-07	NOTCH4--[]--C6orf10
6	rs3132927	32231407	6p21.32	A/G	0.124444	0.0238398	1.78965e-07	NOTCH4--[]--C6orf10
6	rs3115565	32230344	6p21.32	A/T	0.124443	0.02384	1.79051e-07	NOTCH4--[]--C6orf10
6	rs9268176	32274079	6p21.32	C/T	-0.124435	0.0238394	1.79256e-07	[C6orf10]
6	rs6915879	32273198	6p21.32	A/T	-0.124325	0.0238391	1.83698e-07	[C6orf10]
6	rs58990245	32272621	6p21.32	D/I	0.124308	0.0238393	1.84462e-07	[C6orf10]
5	rs79757254	132081465	5q31.1	G/T	-0.222615	0.0426998	1.85373e-07	KIF3A-[]-CCNI2
6	rs3864301	32271955	6p21.32	C/T	-0.124276	0.0238397	1.85875e-07	[C6orf10]
14	rs10150048	80512799	14q31.1	A/G	0.150565	0.0288881	1.86874e-07	NRXN3---[]---DIO2
14	rs75149762	80434175	14q31.1	A/T	0.171221	0.032858	1.87948e-07	NRXN3--[]---DIO2
6	rs3094086	30919391	6p21.33	A/G	0.149335	0.0286599	1.88287e-07	[DPCR1]
6	rs56029946	32852740	6p21.32	D/I	0.112473	0.0215907	1.89574e-07	PSMB9--[]--HLA-DMB
6	rs3130544	31058340	6p21.33	A/C	0.156864	0.0301167	1.90378e-07	MUC22--[]--C6orf15
6	rs2127676	32849841	6p21.32	C/G	0.103911	0.019958	1.92499e-07	PSMB9--[]--HLA-DMB
6	rs3132581	30913458	6p21.33	A/G	0.149155	0.0286532	1.93517e-07	[DPCR1]
5	rs3756752	132073873	5q31.1	C/T	-0.17488	0.0335961	1.9366e-07	KIF3A[]-CCNI2
6	rs9276905	32849225	6p21.32	A/G	0.103874	0.0199572	1.94229e-07	PSMB9--[]--HLA-DMB
5	rs11242122	132024708	5q31.1	C/G	0.115485	0.0222006	1.97311e-07	IL4-[]-KIF3A
5	rs2406539	132023276	5q31.1	A/T	-0.115448	0.0221949	1.97659e-07	IL4-[]-KIF3A
5	rs6897429	132023263	5q31.1	C/G	0.115438	0.0221938	1.979e-07	IL4-[]-KIF3A
6	rs149898278	33127179	6p21.32	D/I	0.247256	0.0475452	1.98882e-07	HLA-DPB2--[]-COL11A2
6	rs3115564	32231085	6p21.32	C/G	-0.122505	0.023557	1.98951e-07	NOTCH4--[]--C6orf10
6	rs3095153	30899195	6p21.33	A/G	0.148678	0.0285934	1.99654e-07	[SFTA2]
14	rs55746950	80480398	14q31.1	G/T	0.145231	0.0279449	2.02536e-07	NRXN3---[]---DIO2
5	rs1354127	33945801	5p13.2	A/T	-0.391834	0.0754024	2.03062e-07	[SLC45A2]
6	rs3095152	30899650	6p21.33	A/G	0.148578	0.0285944	2.03634e-07	[SFTA2]
14	rs116402713	80425308	14q31.1	C/T	0.164572	0.0316747	2.04015e-07	NRXN3--[]---DIO2
5	rs142899624	132022653	5q31.1	D/I	-0.115577	0.0222464	2.0447e-07	IL4-[]-KIF3A
14	rs4140793	80541234	14q31.1	C/G	-0.148365	0.0285836	2.0972e-07	NRXN3---[]---DIO2
6	rs9269010	32436269	6p21.32	A/G	-0.158843	0.0306152	2.12184e-07	HLA-DRA--[]--HLA-DRB5
6	rs2442722	31320241	6p21.33	A/G	0.137363	0.0264785	2.12962e-07	HLA-C--[]--MICA
14	rs11846339	80439760	14q31.1	A/G	-0.164436	0.0316982	2.13136e-07	NRXN3---[]---DIO2
16	rs75570604	89846677	16q24.3	C/G	-0.187841	0.0362158	2.14113e-07	[FANCA]
5	rs2227284	132012725	5q31.1	G/T	-0.1134	0.0218656	2.14671e-07	[IL4]
6	rs3132934	32167009	6p21.32	G/T	-0.110858	0.021392	2.19285e-07	[NOTCH4]
6	rs9268100	32242676	6p21.32	A/G	-0.113805	0.0219612	2.19433e-07	NOTCH4--[]--C6orf10
6	rs3828831	32521117	6p21.32	C/T	0.155788	0.0300657	2.20247e-07	HLA-DRB5--[]--HLA-DQA1
6	rs3094216	31084048	6p21.33	A/G	-0.119947	0.0231513	2.20764e-07	[PSORS1C1,CDSN]
6	rs3096687	32230056	6p21.32	C/T	-0.123378	0.023814	2.20884e-07	NOTCH4--[]--C6orf10
5	rs6879672	132025947	5q31.1	A/G	0.114991	0.0221958	2.21071e-07	IL4-[]-KIF3A
6	rs9268125	32252678	6p21.32	C/T	0.123201	0.0237841	2.21971e-07	NOTCH4--[]-C6orf10
6	rs41317102	33151880	6p21.32	A/C	0.247907	0.0478696	2.23379e-07	[COL11A2]
6	rs9271656	32592574	6p21.32	A/T	0.204642	0.0395231	2.24775e-07	HLA-DRB5--[]--HLA-DQA1
5	rs11747814	132024166	5q31.1	C/T	0.114803	0.0221746	2.25261e-07	IL4-[]-KIF3A
6	rs112790520	33024031	6p21.32	C/T	0.245066	0.0473452	2.26564e-07	HLA-DOA--[]-HLA-DPA1
6	rs2395107	32203591	6p21.32	A/G	0.102044	0.0197145	2.26665e-07	NOTCH4--[]--C6orf10
6	rs7750783	32268080	6p21.32	C/T	-0.123385	0.0238408	2.27494e-07	[C6orf10]
6	rs9501257	33055355	6p21.32	A/G	-0.180999	0.0350075	2.33785e-07	[HLA-DPB1]
6	rs1619179	31175946	6p21.33	A/C	-0.154891	0.0299641	2.35162e-07	HCG27-[]--HLA-C
14	rs75596007	80549788	14q31.1	A/G	0.147933	0.0286216	2.35923e-07	NRXN3---[]---DIO2
6	rs199641252	32269482	6p21.32	D/I	-0.123655	0.0239276	2.36826e-07	[C6orf10]
6	rs886420	30879636	6p21.33	C/T	-0.157448	0.0304737	2.38349e-07	[GTF2H4]
14	rs17110255	80550457	14q31.1	C/T	-0.147858	0.0286254	2.4013e-07	NRXN3---[]---DIO2
5	rs2299012	131916940	5q31.1	A/C	-0.121139	0.0234677	2.44496e-07	[RAD50]
6	rs200185456	32604514	6p21.32	D/I	0.211968	0.0410823	2.47752e-07	HLA-DRB5---[]HLA-DQA1
6	rs145247936	32437433	6p21.32	A/G	0.126814	0.0246024	2.54305e-07	HLA-DRA--[]--HLA-DRB5
5	rs34675	33960698	5p13.2	A/G	0.380988	0.07393	2.55919e-07	[SLC45A2]
14	rs8007550	80540308	14q31.1	A/G	-0.145898	0.0283294	2.6045e-07	NRXN3---[]---DIO2
6	rs9276900	32848566	6p21.32	A/C	-0.103228	0.0200466	2.61409e-07	PSMB9--[]--HLA-DMB
6	rs3134930	32191620	6p21.32	C/T	-0.115005	0.0223339	2.61453e-07	[NOTCH4]
6	rs9296076	33056840	6p21.32	C/T	0.173885	0.0337755	2.62966e-07	[HLA-DPB1]
6	rs404890	32198867	6p21.32	A/C	0.101473	0.0197136	2.64223e-07	NOTCH4-[]--C6orf10
6	rs113353922	33048977	6p21.32	D/I	-0.174206	0.0338529	2.66225e-07	[HLA-DPB1]
14	rs1024833	80459154	14q31.1	G/T	0.149165	0.0289911	2.67313e-07	NRXN3---[]---DIO2
6	rs9276910	32851075	6p21.32	A/T	-0.103165	0.0200536	2.68347e-07	PSMB9--[]--HLA-DMB
6	rs2263298	30820373	6p21.33	C/T	-0.156739	0.0304679	2.68461e-07	IER3---[]--DDR1
6	rs9268845	32429204	6p21.32	C/T	-0.115757	0.0225019	2.68534e-07	HLA-DRA--[]--HLA-DRB5
6	rs9501259	33055551	6p21.32	A/G	0.173778	0.033781	2.68628e-07	[HLA-DPB1]
6	rs1264308	30879987	6p21.33	C/T	-0.156018	0.0303309	2.69189e-07	[GTF2H4]
6	rs200906293	30822006	6p21.33	D/I	0.156605	0.0304492	2.70235e-07	IER3---[]--DDR1
6	rs1264304	30882415	6p21.33	C/T	-0.155993	0.0303314	2.70532e-07	[GTF2H4,VARS2]
14	rs17110251	80545437	14q31.1	C/T	0.145657	0.028322	2.70618e-07	NRXN3---[]---DIO2
6	rs1264324	30855211	6p21.33	G/T	0.156634	0.0304652	2.72772e-07	IER3---[]-DDR1
5	rs34591351	132075028	5q31.1	A/T	0.172909	0.033636	2.73929e-07	KIF3A-[]-CCNI2
6	rs9271282	32581062	6p21.32	C/T	0.139879	0.0272153	2.75452e-07	HLA-DRB5--[]--HLA-DQA1
6	rs1264321	30859344	6p21.33	A/G	0.156571	0.0304639	2.75462e-07	[DDR1]
6	rs200657557	32581062	6p21.32	D/I	-0.139878	0.0272153	2.75474e-07	HLA-DRB5--[]--HLA-DQA1
6	rs9272741	32609702	6p21.32	G/T	-0.171383	0.0333486	2.76304e-07	[HLA-DQA1]
6	rs60460211	33055720	6p21.32	D/I	-0.173561	0.0337745	2.76541e-07	[HLA-DPB1]
6	rs2233980	31079644	6p21.33	A/G	0.159186	0.0309775	2.76598e-07	[C6orf15]
6	rs9276911	32851280	6p21.32	A/C	0.102622	0.0199765	2.78999e-07	PSMB9--[]--HLA-DMB
6	rs9276912	32851463	6p21.32	A/G	0.102619	0.0199768	2.79344e-07	PSMB9--[]--HLA-DMB
6	rs4947259	32851507	6p21.32	C/T	-0.102618	0.0199769	2.79432e-07	PSMB9--[]--HLA-DMB
14	rs77475685	80442327	14q31.1	A/G	-0.171103	0.0333092	2.79486e-07	NRXN3---[]---DIO2
6	rs9271329	32582635	6p21.32	A/G	-0.138116	0.0268871	2.79613e-07	HLA-DRB5--[]--HLA-DQA1
5	rs35406	33946143	5p13.2	A/G	-0.380932	0.0741656	2.80359e-07	[SLC45A2]
6	rs1264312	30872982	6p21.33	A/G	0.155776	0.0303303	2.80754e-07	DDR1-[]-GTF2H4
6	rs1053924	32120715	6p21.32	C/T	0.106774	0.0207898	2.80871e-07	PRRT1[]PPT2
6	rs511874	32293255	6p21.32	C/G	0.111927	0.0217933	2.80929e-07	[C6orf10]
6	rs3131920	31018908	6p21.33	G/T	0.154991	0.0301807	2.81564e-07	MUC22--[]--C6orf15
6	rs1264313	30872783	6p21.33	C/T	-0.155756	0.0303304	2.81774e-07	DDR1-[]-GTF2H4
6	rs9271327	32582533	6p21.32	C/G	0.137924	0.0268616	2.83011e-07	HLA-DRB5--[]--HLA-DQA1
15	rs7496326	28344695	15q13.1	C/T	-0.193938	0.0377827	2.85252e-07	OCA2[]--HERC2
6	rs3130574	31016550	6p21.33	A/G	-0.154935	0.0301842	2.85278e-07	MUC22--[]--C6orf15
6	rs7771721	33049727	6p21.32	A/T	-0.174252	0.0339522	2.86337e-07	[HLA-DPB1]
14	rs77931578	80494799	14q31.1	A/G	0.1467	0.0285855	2.86796e-07	NRXN3---[]---DIO2
12	rs143178873	47746229	12q13.11	D/I	-0.101455	0.0197697	2.86992e-07	PCED1B---[]---RPAP3
6	rs201099569	30833951	6p21.33	D/I	0.15614	0.0304275	2.8742e-07	IER3---[]--DDR1
6	rs9276904	32849009	6p21.32	A/G	-0.102479	0.0199726	2.88311e-07	PSMB9--[]--HLA-DMB
6	rs2170185	32849639	6p21.32	A/G	-0.10249	0.019975	2.88426e-07	PSMB9--[]--HLA-DMB
6	rs9276903	32848998	6p21.32	C/T	-0.102475	0.0199724	2.88549e-07	PSMB9--[]--HLA-DMB
6	rs2127675	32850850	6p21.32	A/G	-0.102495	0.0199775	2.88955e-07	PSMB9--[]--HLA-DMB
6	rs3130562	31100974	6p21.33	C/T	0.153471	0.0299141	2.89212e-07	[PSORS1C1]
6	rs3095298	31082932	6p21.33	C/T	-0.118775	0.0231552	2.90541e-07	[PSORS1C1,CDSN]
6	rs9276899	32848168	6p21.32	C/T	-0.102424	0.0199684	2.90903e-07	PSMB9--[]--HLA-DMB
14	rs74717296	80443178	14q31.1	A/C	-0.170879	0.033315	2.91052e-07	NRXN3---[]---DIO2
6	rs66482188	32518312	6p21.32	A/G	-0.137826	0.0268743	2.92132e-07	HLA-DRB5--[]--HLA-DQA1
6	rs7772134	33049726	6p21.32	G/T	-0.174109	0.0339525	2.92861e-07	[HLA-DPB1]
6	rs9276901	32848889	6p21.32	C/T	0.102412	0.0199717	2.93166e-07	PSMB9--[]--HLA-DMB
6	rs9276898	32848133	6p21.32	C/T	0.102364	0.0199685	2.95561e-07	PSMB9--[]--HLA-DMB
14	rs73324375	80489657	14q31.1	C/T	-0.146348	0.0285508	2.96185e-07	NRXN3---[]---DIO2
6	rs3132550	31086048	6p21.33	A/G	0.118825	0.0231817	2.96344e-07	[PSORS1C1,CDSN]
6	rs3132541	31098734	6p21.33	A/C	-0.153311	0.0299118	2.96902e-07	[PSORS1C1]
6	rs3130988	31085700	6p21.33	C/T	-0.118803	0.0231823	2.97987e-07	[PSORS1C1,CDSN]
6	rs149894926	30822002	6p21.33	D/I	0.155454	0.0303345	2.98113e-07	IER3---[]--DDR1
6	rs3094088	30894965	6p21.33	A/T	0.155426	0.0303339	2.9945e-07	VARS2[]-SFTA2
6	rs9272743	32609726	6p21.32	C/T	-0.169193	0.0330229	3.00234e-07	[HLA-DQA1]
6	rs9276897	32847972	6p21.32	C/G	-0.102304	0.0199684	3.00303e-07	PSMB9--[]--HLA-DMB
6	rs3094220	31082987	6p21.33	A/G	-0.118623	0.0231547	3.00694e-07	[PSORS1C1,CDSN]
6	rs2535328	30825994	6p21.33	C/T	-0.155397	0.0303354	3.01347e-07	IER3---[]--DDR1
6	rs9271654	32592565	6p21.32	A/G	0.129714	0.0253227	3.01661e-07	HLA-DRB5--[]--HLA-DQA1
6	rs1264325	30851989	6p21.33	A/G	0.155379	0.0303336	3.01844e-07	IER3---[]-DDR1
6	rs1264326	30851909	6p21.33	A/C	0.155374	0.0303339	3.02165e-07	IER3---[]-DDR1
6	rs2844661	30821522	6p21.33	C/T	-0.155327	0.0303258	3.02433e-07	IER3---[]--DDR1
6	rs3095156	30926517	6p21.33	C/T	-0.155984	0.0304552	3.02784e-07	DPCR1-[]--MUC21
6	rs9278783	30826945	6p21.33	D/I	0.155355	0.0303347	3.03394e-07	IER3---[]--DDR1
6	rs59017557	32847881	6p21.32	D/I	0.102244	0.0199683	3.05106e-07	PSMB9--[]--HLA-DMB
6	rs3132577	30831195	6p21.33	A/G	0.155273	0.0303356	3.08011e-07	IER3---[]--DDR1
6	rs1264322	30857894	6p21.33	A/G	0.155246	0.0303306	3.08108e-07	[DDR1]
6	rs886422	30864279	6p21.33	C/T	-0.155245	0.0303306	3.08168e-07	[DDR1]
6	rs201544897	32202220	6p21.32	D/I	0.100077	0.0195549	3.09234e-07	NOTCH4--[]--C6orf10
6	rs9280218	32847309	6p21.32	D/I	0.102173	0.0199683	3.10949e-07	PSMB9--[]--HLA-DMB
6	rs1264341	30802465	6p21.33	C/T	0.155245	0.0303415	3.11182e-07	IER3--[]--DDR1
6	rs2844656	30834331	6p21.33	A/G	-0.155201	0.0303361	3.12065e-07	IER3---[]--DDR1
14	rs9989176	80466373	14q31.1	G/T	0.143246	0.0280012	3.12586e-07	NRXN3---[]---DIO2
6	rs145940815	32437069	6p21.32	A/T	0.125246	0.0244833	3.12886e-07	HLA-DRA--[]--HLA-DRB5
6	rs9276909	32850839	6p21.32	C/T	-0.110246	0.0215521	3.13294e-07	PSMB9--[]--HLA-DMB
6	rs2535340	30838497	6p21.33	C/T	0.155175	0.0303355	3.133e-07	IER3---[]--DDR1
6	rs1110482	30803526	6p21.33	A/G	-0.155197	0.0303413	3.13747e-07	IER3--[]--DDR1
6	rs2517572	30842629	6p21.33	C/T	-0.155164	0.030336	3.14045e-07	IER3---[]--DDR1
6	rs41317106	33158912	6p21.32	A/G	0.244202	0.047744	3.1411e-07	[COL11A2]
6	rs34859217	33196397	6p21.32	A/C	0.247347	0.0483645	3.15083e-07	RING1--[]--VPS52
6	rs34434446	33196570	6p21.32	A/G	0.247393	0.0483735	3.15097e-07	RING1--[]--VPS52
6	rs3130557	31094703	6p21.33	C/T	-0.152933	0.0299044	3.15406e-07	[PSORS1C1]
6	rs2535332	30813249	6p21.33	C/T	-0.155137	0.0303391	3.16431e-07	IER3---[]--DDR1
5	rs803054	132085977	5q31.1	A/G	-0.166693	0.0326019	3.17147e-07	[CCNI2]
6	rs9276894	32846483	6p21.32	C/G	0.102165	0.0199843	3.18389e-07	PSMB9--[]--HLA-DMB
6	rs9276863	32843043	6p21.32	A/G	-0.102082	0.0199681	3.18398e-07	PSMB9--[]--HLA-DMB
6	rs9276893	32846480	6p21.32	C/T	-0.102163	0.0199843	3.18524e-07	PSMB9--[]--HLA-DMB
6	rs2535334	30812996	6p21.33	A/G	0.155098	0.0303398	3.18805e-07	IER3---[]--DDR1
6	rs9271657	32592582	6p21.32	C/T	0.129012	0.0252379	3.19128e-07	HLA-DRB5--[]--HLA-DQA1
5	rs1468217	132034454	5q31.1	C/G	0.110776	0.0216713	3.1943e-07	[KIF3A]
6	rs7757767	32845873	6p21.32	A/G	-0.102049	0.0199644	3.19568e-07	PSMB9--[]--HLA-DMB
6	rs34182778	31084942	6p21.33	D/I	0.118333	0.0231539	3.20984e-07	[PSORS1C1,CDSN]
6	rs1049633	30867527	6p21.33	A/G	0.15501	0.0303314	3.21292e-07	[DDR1]
6	rs2621425	32846587	6p21.32	C/T	-0.102041	0.019967	3.21386e-07	PSMB9--[]--HLA-DMB
6	rs4959119	32845729	6p21.32	C/T	0.102025	0.0199646	3.21728e-07	PSMB9--[]--HLA-DMB
6	rs9271277	32580998	6p21.32	C/T	0.1396	0.027317	3.21825e-07	HLA-DRB5--[]--HLA-DQA1
6	rs1383268	32833366	6p21.32	A/C	0.102451	0.0200486	3.22004e-07	PSMB9-[]--HLA-DMB
6	rs9271286	32581221	6p21.32	A/G	0.136978	0.0268045	3.22065e-07	HLA-DRB5--[]--HLA-DQA1
6	rs9271287	32581253	6p21.32	A/G	-0.136921	0.026794	3.2226e-07	HLA-DRB5--[]--HLA-DQA1
6	rs9271288	32581260	6p21.32	A/G	-0.136919	0.026794	3.22381e-07	HLA-DRB5--[]--HLA-DQA1
6	rs9271289	32581305	6p21.32	C/T	-0.136917	0.026794	3.22483e-07	HLA-DRB5--[]--HLA-DQA1
6	rs34038921	33195383	6p21.32	C/G	0.246728	0.0482873	3.22932e-07	RING1--[]--VPS52
6	rs1264310	30873605	6p21.33	A/C	0.156065	0.0305441	3.23093e-07	DDR1-[]-GTF2H4
6	rs9271283	32581092	6p21.32	A/T	0.137887	0.0269863	3.23297e-07	HLA-DRB5--[]--HLA-DQA1
5	rs34142320	132007974	5q31.1	D/I	-0.130258	0.0254953	3.23791e-07	IL13--[]-IL4
5	rs6898898	131919881	5q31.1	A/T	0.120044	0.0234982	3.24551e-07	[RAD50]
6	rs5004275	32582190	6p21.32	A/G	0.136917	0.0268006	3.24663e-07	HLA-DRB5--[]--HLA-DQA1
6	rs5004276	32582332	6p21.32	A/G	0.136878	0.0267941	3.25004e-07	HLA-DRB5--[]--HLA-DQA1
6	rs5004277	32582354	6p21.32	C/T	-0.136875	0.0267941	3.25207e-07	HLA-DRB5--[]--HLA-DQA1
6	rs2858859	32582275	6p21.32	A/G	0.136868	0.0267929	3.25251e-07	HLA-DRB5--[]--HLA-DQA1
6	rs641685	32582003	6p21.32	A/G	0.13686	0.0267919	3.25463e-07	HLA-DRB5--[]--HLA-DQA1
6	rs521512	32581982	6p21.32	C/T	0.136856	0.026792	3.25758e-07	HLA-DRB5--[]--HLA-DQA1
6	rs2517578	30811265	6p21.33	C/G	0.154965	0.0303389	3.26014e-07	IER3--[]--DDR1
6	rs4959117	32845634	6p21.32	A/T	0.101976	0.019965	3.26082e-07	PSMB9--[]--HLA-DMB
6	rs11385601	32581950	6p21.32	D/I	0.13685	0.026792	3.26126e-07	HLA-DRB5--[]--HLA-DQA1
6	rs9271302	32581621	6p21.32	C/T	0.137038	0.0268298	3.26452e-07	HLA-DRB5--[]--HLA-DQA1
6	rs9271285	32581193	6p21.32	A/G	-0.137053	0.0268332	3.26611e-07	HLA-DRB5--[]--HLA-DQA1
6	rs9271284	32581190	6p21.32	C/T	0.137052	0.0268332	3.26712e-07	HLA-DRB5--[]--HLA-DQA1
6	rs2621426	32846570	6p21.32	C/T	-0.101974	0.0199662	3.26785e-07	PSMB9--[]--HLA-DMB
6	rs9276892	32846322	6p21.32	A/G	-0.101969	0.0199662	3.27233e-07	PSMB9--[]--HLA-DMB
6	rs9271324	32582482	6p21.32	C/G	-0.136906	0.0268065	3.27294e-07	HLA-DRB5--[]--HLA-DQA1
6	rs3134952	32113571	6p21.32	A/T	-0.121744	0.0238404	3.28007e-07	FKBPL--[]-PRRT1
6	rs3096688	32161034	6p21.32	C/T	-0.109988	0.0215389	3.28262e-07	[GPSM3]
6	rs7451962	32582435	6p21.32	A/G	0.136904	0.0268094	3.28409e-07	HLA-DRB5--[]--HLA-DQA1
14	rs9323682	80466563	14q31.1	C/T	0.142802	0.0279657	3.28502e-07	NRXN3---[]---DIO2
6	rs3095155	30899051	6p21.33	C/G	0.154903	0.0303379	3.2928e-07	VARS2-[]SFTA2
6	rs66464558	32581845	6p21.32	D/I	-0.136971	0.0268252	3.29283e-07	HLA-DRB5--[]--HLA-DQA1
6	rs9271299	32581537	6p21.32	C/G	0.136799	0.026792	3.29393e-07	HLA-DRB5--[]--HLA-DQA1
6	rs9276888	32845494	6p21.32	G/T	-0.101902	0.0199655	3.32777e-07	PSMB9--[]--HLA-DMB
6	rs9276880	32843968	6p21.32	C/G	-0.101894	0.0199651	3.33313e-07	PSMB9--[]--HLA-DMB
6	rs6904838	32834664	6p21.32	A/T	0.101883	0.0199647	3.34101e-07	PSMB9-[]--HLA-DMB
6	rs2395223	32581778	6p21.32	C/T	-0.136981	0.0268425	3.34414e-07	HLA-DRB5--[]--HLA-DQA1
6	rs2894275	32581754	6p21.32	G/T	0.136977	0.0268425	3.34639e-07	HLA-DRB5--[]--HLA-DQA1
6	rs9276887	32845220	6p21.32	A/T	0.101876	0.0199656	3.35083e-07	PSMB9--[]--HLA-DMB
6	rs9276883	32844922	6p21.32	A/G	0.101868	0.0199658	3.35887e-07	PSMB9--[]--HLA-DMB
14	rs17110189	80475074	14q31.1	C/T	-0.14577	0.0285723	3.36511e-07	NRXN3---[]---DIO2
6	rs9276886	32845168	6p21.32	C/T	0.101851	0.0199657	3.37376e-07	PSMB9--[]--HLA-DMB
6	rs9276817	32828156	6p21.32	C/T	-0.102212	0.0200386	3.38368e-07	PSMB9[]--HLA-DMB
6	rs9276889	32845496	6p21.32	A/C	0.101842	0.0199672	3.38892e-07	PSMB9--[]--HLA-DMB
6	rs9276885	32845145	6p21.32	C/G	0.101825	0.0199658	3.39731e-07	PSMB9--[]--HLA-DMB
6	rs9271295	32581467	6p21.32	C/T	0.137084	0.026883	3.41268e-07	HLA-DRB5--[]--HLA-DQA1
6	rs9276884	32844970	6p21.32	A/G	0.101799	0.0199658	3.42082e-07	PSMB9--[]--HLA-DMB
6	rs9276882	32844523	6p21.32	A/G	0.101798	0.0199658	3.42214e-07	PSMB9--[]--HLA-DMB
6	rs9268059	32230678	6p21.32	C/T	-0.123409	0.0242044	3.42226e-07	NOTCH4--[]--C6orf10
6	rs9272190	32601760	6p21.32	A/G	-0.18045	0.0353938	3.42966e-07	HLA-DRB5---[]-HLA-DQA1
6	rs138839740	32599837	6p21.32	D/I	0.206867	0.0405763	3.43205e-07	HLA-DRB5---[]-HLA-DQA1
14	rs10139915	80516366	14q31.1	A/G	-0.143352	0.0281193	3.43343e-07	NRXN3---[]---DIO2
6	rs9281960	32592671	6p21.32	D/I	-0.118625	0.0232691	3.43357e-07	HLA-DRB5--[]--HLA-DQA1
6	rs9272191	32601769	6p21.32	G/T	-0.18044	0.0353937	3.43457e-07	HLA-DRB5---[]-HLA-DQA1
5	rs2706345	131903928	5q31.1	A/G	0.119836	0.0235101	3.44767e-07	[RAD50]
6	rs7750641	31129310	6p21.33	C/T	-0.152638	0.0299495	3.4599e-07	[TCF19]
6	rs3130985	31085356	6p21.33	C/T	-0.152601	0.0299476	3.47723e-07	[PSORS1C1,CDSN]
14	rs72685508	80452029	14q31.1	C/G	0.142664	0.0280086	3.51415e-07	NRXN3---[]---DIO2
6	rs9276881	32844214	6p21.32	A/T	0.101693	0.0199657	3.51782e-07	PSMB9--[]--HLA-DMB
6	rs9271460	32588463	6p21.32	A/G	0.155338	0.030508	3.55186e-07	HLA-DRB5--[]--HLA-DQA1
6	rs9271276	32580971	6p21.32	A/C	-0.139982	0.0275097	3.61339e-07	HLA-DRB5--[]--HLA-DQA1
6	rs3134606	32127249	6p21.32	A/C	-0.121137	0.0238141	3.64239e-07	[PPT2]
6	rs9271275	32580961	6p21.32	A/T	-0.140281	0.0275788	3.6501e-07	HLA-DRB5--[]--HLA-DQA1
6	rs9276851	32840682	6p21.32	C/T	0.101529	0.019964	3.66492e-07	PSMB9--[]--HLA-DMB
6	rs9271274	32580935	6p21.32	A/C	-0.140579	0.0276442	3.67399e-07	HLA-DRB5--[]--HLA-DQA1
6	rs9276857	32841319	6p21.32	C/T	0.101515	0.0199637	3.67701e-07	PSMB9--[]--HLA-DMB
6	rs9276855	32840989	6p21.32	C/G	-0.101513	0.0199636	3.67921e-07	PSMB9--[]--HLA-DMB
6	rs9276853	32840753	6p21.32	C/T	0.10151	0.0199636	3.68185e-07	PSMB9--[]--HLA-DMB
6	rs9276852	32840702	6p21.32	C/G	-0.101508	0.0199636	3.68345e-07	PSMB9--[]--HLA-DMB
6	rs9276858	32841330	6p21.32	A/C	0.101509	0.0199638	3.68359e-07	PSMB9--[]--HLA-DMB
6	rs9276850	32840638	6p21.32	A/G	-0.101505	0.0199636	3.68641e-07	PSMB9--[]--HLA-DMB
6	rs34646190	33193989	6p21.32	D/I	-0.245277	0.0482402	3.68668e-07	RING1--[]--VPS52
6	rs9276849	32840543	6p21.32	C/T	-0.101503	0.0199636	3.68786e-07	PSMB9--[]--HLA-DMB
6	rs9276848	32840534	6p21.32	A/G	0.101502	0.0199635	3.68937e-07	PSMB9--[]--HLA-DMB
6	rs9276847	32840384	6p21.32	C/T	-0.101497	0.0199635	3.69359e-07	PSMB9--[]--HLA-DMB
6	rs9276846	32840369	6p21.32	A/G	-0.101496	0.0199635	3.69509e-07	PSMB9--[]--HLA-DMB
6	rs9276845	32840139	6p21.32	A/G	-0.10149	0.0199634	3.69984e-07	PSMB9--[]--HLA-DMB
6	rs2849015	32198936	6p21.32	A/G	0.100201	0.0197112	3.70713e-07	NOTCH4-[]--C6orf10
6	rs9276844	32840092	6p21.32	A/G	-0.101477	0.0199634	3.7128e-07	PSMB9--[]--HLA-DMB
6	rs9276859	32841544	6p21.32	A/G	0.101479	0.0199641	3.71442e-07	PSMB9--[]--HLA-DMB
5	rs74312035	131980467	5q31.1	D/I	-0.119944	0.0235984	3.72106e-07	RAD50[]--IL13
6	rs116416291	32968136	6p21.32	A/G	0.231772	0.0456028	3.72749e-07	BRD2--[]-HLA-DOA
6	rs9276861	32841729	6p21.32	A/G	0.101465	0.0199642	3.72851e-07	PSMB9--[]--HLA-DMB
6	rs9276862	32841800	6p21.32	G/T	0.101458	0.0199642	3.73552e-07	PSMB9--[]--HLA-DMB
6	rs2395099	32128290	6p21.32	C/T	0.120997	0.02381	3.74016e-07	[PPT2]
6	rs3096669	32236608	6p21.32	C/T	-0.121533	0.0239174	3.74793e-07	NOTCH4--[]--C6orf10
6	rs7747111	32842050	6p21.32	C/T	0.101444	0.0199643	3.75006e-07	PSMB9--[]--HLA-DMB
6	rs3130293	32177263	6p21.32	A/G	0.108778	0.0214084	3.75363e-07	[NOTCH4]
6	rs7765121	32842210	6p21.32	A/G	-0.10143	0.0199644	3.76449e-07	PSMB9--[]--HLA-DMB
6	rs9276843	32839749	6p21.32	A/G	-0.10141	0.0199633	3.7791e-07	PSMB9--[]--HLA-DMB
6	rs7765145	32842252	6p21.32	A/G	-0.101414	0.0199644	3.78001e-07	PSMB9--[]--HLA-DMB
6	rs9276860	32841596	6p21.32	A/G	-0.101412	0.0199644	3.7822e-07	PSMB9--[]--HLA-DMB
6	rs36057735	31319923	6p21.33	C/G	-0.131845	0.0259557	3.7826e-07	HLA-C--[]--MICA
2	rs58048037	33114453	2p22.3	C/T	0.129791	0.0255515	3.78358e-07	TTC27--[]--LTBP1
6	rs3130281	32123973	6p21.32	C/G	-0.120946	0.023812	3.79105e-07	[PPT2]
6	rs7765772	32842484	6p21.32	C/T	-0.1014	0.0199645	3.79471e-07	PSMB9--[]--HLA-DMB
14	rs56067456	80485877	14q31.1	A/C	0.144994	0.0285513	3.80777e-07	NRXN3---[]---DIO2
6	rs6931062	32835615	6p21.32	A/C	0.101398	0.0199668	3.80807e-07	PSMB9-[]--HLA-DMB
6	rs9272192	32601775	6p21.32	A/G	-0.178961	0.0352402	3.81128e-07	HLA-DRB5---[]-HLA-DQA1
6	rs3130295	32193219	6p21.32	C/T	-0.114782	0.0226034	3.81308e-07	NOTCH4-[]--C6orf10
14	rs11850478	80441297	14q31.1	A/G	0.168888	0.0332617	3.82413e-07	NRXN3---[]---DIO2
6	rs3130348	32140277	6p21.32	A/C	0.120873	0.0238074	3.8332e-07	[AGPAT1]
6	rs9282325	32836110	6p21.32	D/I	-0.101371	0.0199669	3.83553e-07	PSMB9-[]--HLA-DMB
14	rs144732726	80457126	14q31.1	D/I	-0.142076	0.0279874	3.84678e-07	NRXN3---[]---DIO2
6	rs9276841	32838995	6p21.32	A/G	-0.101339	0.019963	3.84796e-07	PSMB9--[]--HLA-DMB
6	rs9279499	32128119	6p21.32	D/I	0.120871	0.0238113	3.851e-07	[PPT2]
6	rs3096696	32122472	6p21.32	A/C	0.120865	0.0238123	3.86096e-07	[PPT2]
6	rs7453903	32838949	6p21.32	C/T	0.101325	0.0199629	3.86212e-07	PSMB9--[]--HLA-DMB
6	rs6929078	32838664	6p21.32	C/T	0.10132	0.0199628	3.86707e-07	PSMB9--[]--HLA-DMB
6	rs6906376	32838584	6p21.32	A/C	0.101319	0.0199628	3.86829e-07	PSMB9--[]--HLA-DMB
6	rs9272413	32604987	6p21.32	C/T	0.188501	0.0371397	3.86884e-07	HLA-DRB5---[]HLA-DQA1
6	rs3130284	32140487	6p21.32	C/T	0.120833	0.0238082	3.86981e-07	[AGPAT1]
14	rs56788873	80487990	14q31.1	A/C	0.144692	0.0285178	3.90109e-07	NRXN3---[]---DIO2
6	rs2853975	31382717	6p21.33	A/T	-0.113415	0.0223548	3.90852e-07	[MICA]
6	rs9271338	32582885	6p21.32	G/T	0.138772	0.0273525	3.90997e-07	HLA-DRB5--[]--HLA-DQA1
5	rs34262723	33945799	5p13.2	D/I	0.384595	0.0758094	3.91269e-07	[SLC45A2]
6	rs17214657	33047173	6p21.32	C/T	0.22304	0.0439645	3.91281e-07	[HLA-DPB1]
6	rs521828	32291643	6p21.32	C/T	-0.110661	0.0218135	3.91533e-07	[C6orf10]
6	rs41317094	33138015	6p21.32	C/T	0.241831	0.0476701	3.91635e-07	[COL11A2]
6	rs6928398	32838269	6p21.32	C/T	0.101264	0.0199636	3.92854e-07	PSMB9--[]--HLA-DMB
6	rs3135363	32389648	6p21.32	A/G	-0.108457	0.0213819	3.92985e-07	BTNL2--[]--HLA-DRA
6	rs9272658	32608658	6p21.32	A/G	0.186445	0.0367568	3.93209e-07	[HLA-DQA1]
6	rs3132568	31101917	6p21.33	A/G	-0.123017	0.024253	3.93248e-07	[PSORS1C1]
6	rs9276864	32843238	6p21.32	G/T	-0.10127	0.0199663	3.93611e-07	PSMB9--[]--HLA-DMB
6	rs1042117	33048539	6p21.32	A/T	0.165754	0.0326799	3.9365e-07	[HLA-DPB1]
6	rs73402061	33049074	6p21.32	G/T	-0.165054	0.0325428	3.93884e-07	[HLA-DPB1]
6	rs9271662	32592628	6p21.32	A/G	0.123677	0.0243847	3.93884e-07	HLA-DRB5--[]--HLA-DQA1
6	rs6905477	32838228	6p21.32	A/G	-0.101253	0.0199636	3.93914e-07	PSMB9--[]--HLA-DMB
6	rs9276834	32836759	6p21.32	C/T	-0.101247	0.019965	3.95353e-07	PSMB9-[]--HLA-DMB
14	rs67861209	80526555	14q31.1	G/T	-0.141728	0.0279488	3.95839e-07	NRXN3---[]---DIO2
5	rs2246176	131917350	5q31.1	A/G	-0.118887	0.0234459	3.96431e-07	[RAD50]
6	rs1580345	32837696	6p21.32	A/C	-0.101208	0.0199632	3.98411e-07	PSMB9--[]--HLA-DMB
6	rs9276833	32836710	6p21.32	C/T	0.10125	0.0199716	3.98487e-07	PSMB9-[]--HLA-DMB
6	rs9271272	32580894	6p21.32	C/T	0.139351	0.0274866	3.98683e-07	HLA-DRB5--[]--HLA-DQA1
6	rs3095311	31051675	6p21.33	A/G	-0.151966	0.0299784	3.99599e-07	MUC22--[]--C6orf15
5	rs2040704	131973177	5q31.1	A/G	-0.118776	0.0234353	4.01549e-07	[RAD50]
6	rs192471087	32119730	6p21.32	C/G	0.120685	0.0238125	4.01824e-07	PRRT1[]-PPT2
6	rs9271339	32582891	6p21.32	C/T	0.138458	0.0273204	4.02506e-07	HLA-DRB5--[]--HLA-DQA1
14	rs10483942	80478417	14q31.1	C/T	-0.139753	0.0275779	4.02976e-07	NRXN3---[]---DIO2
5	rs6896296	132058698	5q31.1	A/T	0.10983	0.021683	4.07897e-07	[KIF3A]
6	rs9263610	31072695	6p21.33	C/T	0.163053	0.0321919	4.08381e-07	MUC22--[]-C6orf15
6	rs3132649	30321057	6p22.1	A/G	0.152484	0.0301067	4.08935e-07	TRIM39-RPP21-[]---HLA-E
6	rs3134949	32132727	6p21.32	C/T	-0.120579	0.0238083	4.0941e-07	[PPT2-EGFL8]
5	rs11949166	132027681	5q31.1	A/T	0.113007	0.0223133	4.09417e-07	IL4-[]KIF3A
6	rs9267815	32133098	6p21.32	A/G	-0.12056	0.0238083	4.11079e-07	[PPT2-EGFL8]
6	rs9267816	32133144	6p21.32	C/T	0.12054	0.0238082	4.12841e-07	[PPT2-EGFL8]
6	rs141369590	32838083	6p21.32	D/I	0.101283	0.0200069	4.14019e-07	PSMB9--[]--HLA-DMB
6	rs9272446	32605423	6p21.32	C/T	0.182553	0.036065	4.15759e-07	[HLA-DQA1]
6	rs3131297	32141005	6p21.32	A/T	-0.120491	0.0238048	4.15771e-07	[AGPAT1]
6	rs9269840	32550150	6p21.32	A/G	-0.168637	0.0333215	4.17387e-07	HLA-DRB5--[]--HLA-DQA1
6	rs9271337	32582881	6p21.32	C/T	-0.138767	0.0274264	4.20502e-07	HLA-DRB5--[]--HLA-DQA1
5	rs2522403	131915317	5q31.1	C/T	0.118604	0.0234424	4.20636e-07	[RAD50]
6	rs9271336	32582877	6p21.32	A/G	0.138763	0.0274262	4.20702e-07	HLA-DRB5--[]--HLA-DQA1
11	rs11227332	65623739	11q13.1	A/G	0.124187	0.0245474	4.21381e-07	[CFL1]
6	rs201309997	32605422	6p21.32	D/I	0.184778	0.0365291	4.23172e-07	[HLA-DQA1]
6	rs7765682	33048354	6p21.32	A/T	-0.222393	0.0439714	4.24473e-07	[HLA-DPB1]
6	rs9276856	32841316	6p21.32	C/T	-0.109559	0.0216622	4.24578e-07	PSMB9--[]--HLA-DMB
6	rs9269213	32450250	6p21.32	A/G	0.141758	0.0280296	4.25058e-07	HLA-DRA--[]--HLA-DRB5
16	rs36100920	89913406	16q24.3	D/I	-0.208244	0.0411769	4.25274e-07	[SPIRE2]
6	rs201748709	32582671	6p21.32	D/I	-0.139951	0.0276762	4.26838e-07	HLA-DRB5--[]--HLA-DQA1
6	rs9276710	32757102	6p21.32	C/T	0.128869	0.0254854	4.26929e-07	HLA-DQB2--[]--TAP2
5	rs2074369	131973663	5q31.1	C/T	0.118505	0.0234364	4.27198e-07	[RAD50]
6	rs199890651	32582673	6p21.32	D/I	0.139945	0.0276767	4.2757e-07	HLA-DRB5--[]--HLA-DQA1
6	rs200789865	32582674	6p21.32	D/I	-0.139944	0.0276772	4.27899e-07	HLA-DRB5--[]--HLA-DQA1
6	rs41317098	33144466	6p21.32	A/C	0.241173	0.0477005	4.28236e-07	[COL11A2]
6	rs3130564	31101674	6p21.33	C/T	-0.122557	0.0242402	4.28298e-07	[PSORS1C1]
14	rs2205213	80415411	14q31.1	A/T	-0.160351	0.0317191	4.29702e-07	NRXN3--[]---DIO2
6	rs9269841	32550164	6p21.32	A/G	-0.169012	0.0334406	4.32562e-07	HLA-DRB5--[]--HLA-DQA1
6	rs9265969	31315706	6p21.33	A/G	0.144958	0.0286822	4.32804e-07	HLA-C--[]--MICA
5	rs2244012	131901225	5q31.1	A/G	-0.118545	0.0234571	4.33392e-07	[RAD50]
6	rs3130347	32134656	6p21.32	C/T	0.120309	0.0238065	4.33609e-07	[PPT2-EGFL8]
5	rs62383714	131909795	5q31.1	A/G	0.1196	0.023667	4.33917e-07	[RAD50]
6	rs9271241	32579870	6p21.32	A/G	0.111228	0.0220112	4.34402e-07	HLA-DRB5--[]--HLA-DQA1
6	rs11969547	33160906	6p21.32	G/T	-0.24076	0.0476579	4.3763e-07	COL11A2[]RXRB
6	rs3096697	32134510	6p21.32	A/G	0.12026	0.0238061	4.38015e-07	[PPT2-EGFL8]
5	rs10074523	132060583	5q31.1	A/C	-0.109739	0.0217253	4.39054e-07	[KIF3A]
6	rs66879011	32581681	6p21.32	D/I	0.13796	0.0273121	4.39338e-07	HLA-DRB5--[]--HLA-DQA1
5	rs7717027	132058479	5q31.1	C/T	-0.109432	0.021666	4.39902e-07	[KIF3A]
6	rs3094061	30321189	6p22.1	A/C	-0.151968	0.030094	4.42393e-07	TRIM39-RPP21-[]---HLA-E
6	rs3131006	31098134	6p21.33	A/T	-0.122416	0.0242439	4.43387e-07	[PSORS1C1]
6	rs2157333	32392591	6p21.32	C/T	0.104012	0.0205992	4.43394e-07	BTNL2--[]--HLA-DRA
6	rs201621006	32581684	6p21.32	D/I	-0.138003	0.0273324	4.44388e-07	HLA-DRB5--[]--HLA-DQA1
6	rs1264347	30798697	6p21.33	C/T	-0.152741	0.0302524	4.44445e-07	IER3--[]--DDR1
14	rs1477104	80462760	14q31.1	A/G	-0.141276	0.0279819	4.44599e-07	NRXN3---[]---DIO2
6	rs7767680	32830417	6p21.32	C/T	-0.108711	0.0215332	4.45278e-07	PSMB9-[]--HLA-DMB
6	rs66884109	32518369	6p21.32	A/G	0.143372	0.0284019	4.4672e-07	HLA-DRB5--[]--HLA-DQA1
5	rs2051809	132056874	5q31.1	A/C	0.109278	0.0216514	4.48482e-07	[KIF3A]
6	rs144550248	33163637	6p21.32	D/I	0.240552	0.0476657	4.49684e-07	[RXRB]
6	rs2596487	31325056	6p21.33	C/T	-0.124245	0.024621	4.50491e-07	HLA-C--[]--MICA
5	rs2074529	132056147	5q31.1	A/C	-0.109202	0.0216448	4.53152e-07	[KIF3A]
6	rs9271331	32582672	6p21.32	C/T	-0.139551	0.0276614	4.53974e-07	HLA-DRB5--[]--HLA-DQA1
6	rs9271332	32582674	6p21.32	C/T	0.139549	0.0276619	4.54358e-07	HLA-DRB5--[]--HLA-DQA1
6	rs9272489	32606030	6p21.32	A/T	-0.195564	0.0387797	4.58816e-07	[HLA-DQA1]
6	rs17587	32825090	6p21.32	A/G	0.108567	0.0215297	4.59153e-07	[PSMB9]
6	rs9271268	32580806	6p21.32	A/G	0.136355	0.0270425	4.60493e-07	HLA-DRB5--[]--HLA-DQA1
6	rs9271269	32580820	6p21.32	G/T	-0.136354	0.0270425	4.6054e-07	HLA-DRB5--[]--HLA-DQA1
5	rs7737470	131974063	5q31.1	A/T	0.119068	0.0236154	4.60786e-07	[RAD50]
6	rs204993	32155581	6p21.32	A/G	-0.109994	0.0218199	4.63177e-07	[PBX2]
6	rs9276835	32837129	6p21.32	A/T	0.100895	0.0200153	4.63354e-07	PSMB9-[]--HLA-DMB
6	rs3117110	32340176	6p21.32	C/T	-0.118902	0.0235886	4.64043e-07	C6orf10[]--BTNL2
2	rs75561433	155713849	2q24.1	A/G	0.201317	0.0399413	4.64795e-07	[KCNJ3]
6	rs9271292	32581350	6p21.32	C/T	0.135551	0.0268928	4.64926e-07	HLA-DRB5--[]--HLA-DQA1
6	rs9271291	32581335	6p21.32	A/G	0.135492	0.0268826	4.6556e-07	HLA-DRB5--[]--HLA-DQA1
6	rs28744291	32893687	6p21.32	A/C	-0.111106	0.0220498	4.68334e-07	PSMB9--[]-HLA-DMB
6	rs9272050	32599071	6p21.32	A/G	0.110016	0.0218343	4.68827e-07	HLA-DRB5---[]-HLA-DQA1
5	rs2299013	131916918	5q31.1	C/G	0.119202	0.0236583	4.69278e-07	[RAD50]
5	rs2040703	131972258	5q31.1	C/G	-0.118012	0.0234272	4.72031e-07	[RAD50]
6	rs9272300	32603837	6p21.32	C/T	-0.203468	0.0403943	4.73165e-07	HLA-DRB5---[]-HLA-DQA1
6	rs2524266	30780568	6p21.33	C/T	-0.153793	0.0305362	4.74416e-07	IER3--[]--DDR1
5	rs62383710	131900597	5q31.1	A/G	0.119222	0.0236776	4.77302e-07	[RAD50]
5	rs55982201	131920550	5q31.1	C/G	-0.119369	0.02371	4.79054e-07	[RAD50]
6	rs9271733	32593633	6p21.32	A/G	0.120694	0.0239786	4.81931e-07	HLA-DRB5--[]--HLA-DQA1
6	rs9271471	32588665	6p21.32	C/G	-0.150741	0.0299523	4.84015e-07	HLA-DRB5--[]--HLA-DQA1
15	rs7165158	28397812	15q13.1	A/G	-0.217791	0.0432777	4.8442e-07	[HERC2]
6	rs1264351	30792117	6p21.33	C/G	0.15351	0.030505	4.84686e-07	IER3--[]--DDR1
5	rs17166050	131915213	5q31.1	A/G	0.118968	0.0236453	4.8707e-07	[RAD50]
6	rs3094671	31044463	6p21.33	C/T	0.150848	0.0299941	4.92489e-07	MUC22--[]--C6orf15
5	rs2299015	131901497	5q31.1	G/T	0.118955	0.0236539	4.9319e-07	[RAD50]
6	rs201228285	32850251	6p21.32	D/I	0.101528	0.0201896	4.93812e-07	PSMB9--[]--HLA-DMB
6	rs3094627	30321482	6p22.1	C/T	0.151298	0.0300904	4.95354e-07	TRIM39-RPP21-[]---HLA-E
6	rs3130375	30321732	6p22.1	A/C	0.151305	0.0300918	4.95378e-07	TRIM39-RPP21-[]---HLA-E
2	rs4952316	33114118	2p22.3	A/C	-0.128492	0.0255553	4.95737e-07	TTC27--[]--LTBP1
6	rs9278650	30322931	6p22.1	D/I	0.151293	0.0300931	4.96955e-07	TRIM39-RPP21-[]---HLA-E
6	rs9500937	33072997	6p21.32	A/G	0.217658	0.0432966	4.9791e-07	HLA-DPB1--[]-HLA-DPB2
6	rs9501271	33074518	6p21.32	C/T	-0.217655	0.0432967	4.98129e-07	HLA-DPB1--[]-HLA-DPB2
6	rs1264357	30783579	6p21.33	A/G	0.153383	0.0305156	4.99906e-07	IER3--[]--DDR1
6	rs3130374	30321336	6p22.1	C/T	-0.151231	0.0300888	5.00495e-07	TRIM39-RPP21-[]---HLA-E
6	rs6924545	33077607	6p21.32	C/T	-0.217634	0.0433036	5.01494e-07	HLA-DPB1--[]-HLA-DPB2
6	rs1264349	30796659	6p21.33	A/G	-0.153315	0.0305073	5.02142e-07	IER3--[]--DDR1
6	rs3134945	32146492	6p21.32	A/C	0.119621	0.0238053	5.03523e-07	[RNF5]
6	rs200744629	31037872	6p21.33	D/I	0.15076	0.0300023	5.03589e-07	MUC22--[]--C6orf15
6	rs6911848	33075259	6p21.32	C/T	-0.21758	0.0433018	5.04161e-07	HLA-DPB1--[]-HLA-DPB2
6	rs56745622	33079626	6p21.32	C/T	0.217786	0.0433441	5.04564e-07	HLA-DPB1--[]HLA-DPB2
6	rs9271293	32581459	6p21.32	G/T	-0.136637	0.0271934	5.04805e-07	HLA-DRB5--[]--HLA-DQA1
6	rs3132965	32146997	6p21.32	A/G	-0.119627	0.0238109	5.06067e-07	[RNF5]
6	rs3134947	32145205	6p21.32	C/T	-0.119601	0.0238061	5.06199e-07	AGPAT1-[]RNF5
6	rs3134944	32146644	6p21.32	C/T	-0.119615	0.0238092	5.06314e-07	[RNF5]
6	rs9272493	32606076	6p21.32	A/C	-0.171849	0.0342079	5.07394e-07	[HLA-DQA1]
6	rs9501272	33076974	6p21.32	C/G	-0.217542	0.043305	5.07475e-07	HLA-DPB1--[]-HLA-DPB2
15	rs1667392	28533565	15q13.1	C/G	-0.136555	0.0271847	5.08183e-07	[HERC2]
6	rs732162	32394913	6p21.32	A/G	0.103431	0.0205908	5.08323e-07	BTNL2--[]--HLA-DRA
6	rs3134946	32145993	6p21.32	C/G	-0.119583	0.023807	5.08725e-07	AGPAT1-[]RNF5
6	rs59204687	33076443	6p21.32	D/I	0.217516	0.0433051	5.09113e-07	HLA-DPB1--[]-HLA-DPB2
6	rs11965740	33076567	6p21.32	C/T	0.217514	0.0433051	5.09194e-07	HLA-DPB1--[]-HLA-DPB2
6	rs11965763	33076682	6p21.32	C/T	0.217513	0.0433051	5.09291e-07	HLA-DPB1--[]-HLA-DPB2
6	rs3096689	32145999	6p21.32	C/G	-0.119574	0.0238096	5.1118e-07	AGPAT1-[]RNF5
14	rs17110240	80533865	14q31.1	C/T	-0.14005	0.0278906	5.13026e-07	NRXN3---[]---DIO2
6	rs9461839	33079212	6p21.32	C/G	0.2176	0.0433375	5.13951e-07	HLA-DPB1--[]-HLA-DPB2
5	rs12653750	131971902	5q31.1	C/T	-0.118741	0.0236524	5.16065e-07	[RAD50]
5	rs2240032	131977127	5q31.1	C/T	-0.118952	0.0236945	5.16163e-07	[RAD50]
6	rs6914329	33070664	6p21.32	C/T	-0.217313	0.0432953	5.18601e-07	HLA-DPB1--[]-HLA-DPB2
5	rs62383715	131920230	5q31.1	A/G	0.11823	0.023555	5.18643e-07	[RAD50]
16	rs12931267	89818732	16q24.3	C/G	0.180826	0.0360276	5.1919e-07	[FANCA]
6	rs6936933	33070527	6p21.32	C/T	0.21728	0.043295	5.2054e-07	HLA-DPB1--[]-HLA-DPB2
6	rs2179914	33066160	6p21.32	C/T	0.21726	0.0432971	5.22481e-07	HLA-DPB1-[]--HLA-DPB2
6	rs60437385	33070153	6p21.32	A/T	0.217247	0.0432947	5.22509e-07	HLA-DPB1--[]--HLA-DPB2
6	rs2179915	33065734	6p21.32	A/C	0.217258	0.0432971	5.22605e-07	HLA-DPB1-[]--HLA-DPB2
6	rs61581061	33066353	6p21.32	A/C	-0.217258	0.0432971	5.22618e-07	HLA-DPB1-[]--HLA-DPB2
6	rs9268983	32435170	6p21.32	C/T	-0.117636	0.0234452	5.23624e-07	HLA-DRA--[]--HLA-DRB5
11	rs34278912	65360243	11q13.1	A/G	-0.113952	0.0227114	5.23766e-07	EHBP1L1[]KCNK7
14	rs185236232	49373398	14q21.3	A/G	0.812022	0.161842	5.23905e-07	[]---RPS29
6	rs9501270	33069823	6p21.32	A/C	-0.217219	0.0432944	5.24203e-07	HLA-DPB1--[]--HLA-DPB2
6	rs3130632	31562764	6p21.33	C/T	-0.124464	0.0248077	5.24468e-07	NCR3-[]--AIF1
6	rs9272326	32604169	6p21.32	C/T	-0.196376	0.0391679	5.34336e-07	HLA-DRB5---[]-HLA-DQA1
14	rs185651297	80557815	14q31.1	A/C	-0.165782	0.0330671	5.34552e-07	NRXN3---[]---DIO2
5	rs11308531	131974177	5q31.1	D/I	0.118635	0.0236633	5.34707e-07	[RAD50]
5	rs2706362	131925187	5q31.1	C/T	0.117935	0.0235247	5.35249e-07	[RAD50]
6	rs28524681	32518584	6p21.32	A/T	-0.134376	0.0268147	5.40829e-07	HLA-DRB5--[]--HLA-DQA1
16	rs146972365	90022693	16q24.3	C/T	-0.184991	0.0369395	5.50239e-07	[DEF8]
5	rs17690965	132030667	5q31.1	C/G	0.108335	0.0216364	5.5274e-07	[KIF3A]
5	rs2023823	132032806	5q31.1	A/G	0.108256	0.0216214	5.53172e-07	[KIF3A]
6	rs3132942	32176512	6p21.32	A/G	0.0974848	0.019471	5.53848e-07	[NOTCH4]
5	rs62385261	131982123	5q31.1	A/T	0.118699	0.0237104	5.55237e-07	RAD50-[]--IL13
6	rs3134608	32117971	6p21.32	G/T	0.119225	0.0238184	5.57011e-07	[PRRT1]
5	rs62385260	131967540	5q31.1	A/G	0.118651	0.0237061	5.58489e-07	[RAD50]
6	rs9269216	32450291	6p21.32	A/G	-0.13705	0.0273831	5.5909e-07	HLA-DRA--[]--HLA-DRB5
5	rs62385262	131982371	5q31.1	C/T	-0.118836	0.0237443	5.59112e-07	RAD50-[]--IL13
14	rs140040017	80416371	14q31.1	D/I	0.158472	0.0316658	5.60082e-07	NRXN3--[]---DIO2
6	rs28639433	32519108	6p21.32	C/G	0.134095	0.0267957	5.60613e-07	HLA-DRB5--[]--HLA-DQA1
5	rs3834276	132074083	5q31.1	D/I	0.166978	0.0333691	5.61617e-07	KIF3A[]-CCNI2
6	rs6914616	33063592	6p21.32	A/C	0.216682	0.0433024	5.61798e-07	HLA-DPB1-[]--HLA-DPB2
6	rs3131788	31024796	6p21.33	A/G	0.150175	0.0300176	5.64745e-07	MUC22--[]--C6orf15
6	rs3128981	31405620	6p21.33	A/G	-0.111802	0.0223494	5.66083e-07	MICA--[]--MICB
5	rs60632435	131982515	5q31.1	A/T	0.118593	0.0237172	5.72469e-07	RAD50-[]--IL13
6	rs3131113	30366642	6p22.1	C/T	-0.101849	0.0203693	5.72965e-07	TRIM39-RPP21--[]--HLA-E
5	rs2252775	131918444	5q31.1	G/T	0.118365	0.0236813	5.78516e-07	[RAD50]
5	rs139152725	132026345	5q31.1	D/I	-0.109699	0.0219504	5.80498e-07	IL4-[]-KIF3A
5	rs6872131	131973382	5q31.1	A/G	-0.117815	0.0235778	5.82795e-07	[RAD50]
11	rs11227230	65356674	11q13.1	A/G	-0.114705	0.0229601	5.85865e-07	[EHBP1L1]
14	rs10135581	80527730	14q31.1	C/T	0.139378	0.0278996	5.86341e-07	NRXN3---[]---DIO2
6	rs3134951	32115185	6p21.32	A/G	0.119165	0.0238542	5.8669e-07	FKBPL--[]PRRT1
5	rs3091307	131989136	5q31.1	A/G	-0.117885	0.0236007	5.88517e-07	RAD50-[]-IL13
6	rs9272301	32603847	6p21.32	A/G	-0.211168	0.042277	5.89248e-07	HLA-DRB5---[]-HLA-DQA1
5	rs2106984	131953066	5q31.1	A/T	0.117265	0.0234834	5.92891e-07	[RAD50]
6	rs9272275	32603603	6p21.32	C/T	-0.171985	0.0344445	5.94629e-07	HLA-DRB5---[]-HLA-DQA1
16	rs35026726	89791279	16q24.3	C/T	0.181495	0.0363584	5.98139e-07	[ZNF276]
5	rs6596086	131952222	5q31.1	C/T	0.117228	0.0234849	5.98816e-07	[RAD50]
16	rs12924124	89791126	16q24.3	C/T	0.18149	0.0363607	5.99521e-07	[ZNF276]
6	rs3134950	32127477	6p21.32	A/C	0.0995233	0.0199406	6.00731e-07	[PPT2]
6	rs28490179	32519005	6p21.32	C/T	-0.132301	0.0265093	6.01713e-07	HLA-DRB5--[]--HLA-DQA1
6	rs9281945	32579904	6p21.32	D/I	-0.109013	0.0218447	6.02647e-07	HLA-DRB5--[]--HLA-DQA1
5	rs35318926	131918997	5q31.1	D/I	0.118147	0.0236757	6.03232e-07	[RAD50]
6	rs9269698	32546986	6p21.32	C/G	0.163881	0.0328406	6.03335e-07	HLA-DRB5--[]--HLA-DQA1
6	rs2073045	32339548	6p21.32	A/G	0.105106	0.0210658	6.05582e-07	[C6orf10]
6	rs3094060	30323110	6p22.1	A/C	-0.148838	0.0298317	6.06164e-07	TRIM39-RPP21-[]---HLA-E
5	rs2299009	132042813	5q31.1	G/T	0.107896	0.0216311	6.10148e-07	[KIF3A]
16	esv2668309	89896057	16q24.3	D/I	-0.181144	0.036316	6.10184e-07	[SPIRE2]
6	rs202203928	30323104	6p22.1	D/I	0.148803	0.0298327	6.10371e-07	TRIM39-RPP21-[]---HLA-E
6	rs202092830	32579901	6p21.32	D/I	-0.108969	0.0218487	6.11937e-07	HLA-DRB5--[]--HLA-DQA1
5	rs6871536	131969874	5q31.1	C/T	0.117489	0.0235607	6.14467e-07	[RAD50]
5	rs201800171	131969278	5q31.1	D/I	0.117399	0.0235463	6.16857e-07	[RAD50]
6	rs3130277	32110583	6p21.32	C/G	0.118578	0.0237835	6.17372e-07	FKBPL--[]-PRRT1
6	rs9272351	32604423	6p21.32	A/G	0.182964	0.0367065	6.21672e-07	HLA-DRB5---[]HLA-DQA1
5	rs60490216	131921885	5q31.1	C/T	0.118017	0.0236801	6.23528e-07	[RAD50]
6	rs3131921	30907335	6p21.33	C/T	0.140601	0.0282132	6.24437e-07	SFTA2-[]-DPCR1
6	rs3134937	32206539	6p21.32	C/T	-0.109523	0.0219794	6.2625e-07	NOTCH4--[]--C6orf10
15	rs116489286	28419161	15q13.1	A/G	-0.21161	0.0424676	6.26599e-07	[HERC2]
5	rs11242124	132025904	5q31.1	A/T	-0.109457	0.0219682	6.27685e-07	IL4-[]-KIF3A
5	rs6596090	131988415	5q31.1	A/G	0.117588	0.0236002	6.277e-07	RAD50-[]-IL13
6	rs151341293	31324036	6p21.33	A/T	0.115282	0.0231463	6.33938e-07	HLA-C--[]--MICA
5	rs6596087	131968609	5q31.1	A/G	0.117277	0.0235507	6.36596e-07	[RAD50]
6	rs3129945	32342537	6p21.32	A/G	0.11721	0.0235418	6.39869e-07	C6orf10-[]--BTNL2
6	rs72844171	32520749	6p21.32	C/G	0.160067	0.0321551	6.43019e-07	HLA-DRB5--[]--HLA-DQA1
5	rs56183820	131965606	5q31.1	C/T	-0.118304	0.0237727	6.47569e-07	[RAD50]
6	rs67585040	32603865	6p21.32	D/I	0.216651	0.0435449	6.51807e-07	HLA-DRB5---[]-HLA-DQA1
14	rs146465858	49391082	14q21.3	C/G	-0.73348	0.147445	6.53849e-07	[]---RPS29
6	rs201376697	31066627	6p21.33	D/I	0.145684	0.0292873	6.54895e-07	MUC22--[]--C6orf15
7	rs59283036	80645607	7q21.11	A/G	1.35922	0.273258	6.55565e-07	SEMA3C--[]---HGF
6	rs4713570	32626040	6p21.32	C/T	-0.122494	0.0246322	6.59622e-07	HLA-DQA1--[]-HLA-DQB1
6	rs9271724	32593552	6p21.32	A/C	-0.120614	0.0242582	6.62581e-07	HLA-DRB5--[]--HLA-DQA1
6	rs3129967	32381461	6p21.32	C/T	-0.103067	0.0207296	6.62685e-07	BTNL2-[]--HLA-DRA
5	rs4705962	132028858	5q31.1	C/T	-0.112566	0.0226459	6.6714e-07	[KIF3A]
6	rs2507989	31324415	6p21.33	A/C	-0.129333	0.0260248	6.70994e-07	HLA-C--[]--MICA
14	rs7142988	80561150	14q31.1	C/G	0.141377	0.0284486	6.71109e-07	NRXN3---[]---DIO2
6	rs147669239	32226471	6p21.32	A/G	-0.116758	0.0234984	6.73909e-07	NOTCH4--[]--C6orf10
6	rs9268982	32435159	6p21.32	C/T	-0.116475	0.0234417	6.74102e-07	HLA-DRA--[]--HLA-DRB5
5	rs3798134	131965179	5q31.1	A/G	0.117063	0.0235625	6.75777e-07	[RAD50]
5	rs6873897	131966973	5q31.1	A/G	0.117738	0.0236998	6.76944e-07	[RAD50]
5	rs3798135	131965109	5q31.1	C/T	-0.117057	0.023563	6.77043e-07	[RAD50]
6	rs202140885	32588380	6p21.32	D/I	0.153486	0.0308955	6.77298e-07	HLA-DRB5--[]--HLA-DQA1
5	rs71644647	131955114	5q31.1	D/I	0.117777	0.0237111	6.79439e-07	[RAD50]
6	rs9272309	32603936	6p21.32	A/G	-0.159448	0.0321015	6.80479e-07	HLA-DRB5---[]-HLA-DQA1
5	rs708461	132086817	5q31.1	C/G	0.160691	0.0323564	6.82508e-07	[CCNI2,SEPT8]
6	rs1793894	31196862	6p21.33	A/G	0.15353	0.0309204	6.85851e-07	HCG27--[]--HLA-C
6	rs150351941	32227112	6p21.32	C/T	-0.116708	0.0235094	6.89437e-07	NOTCH4--[]--C6orf10
5	rs10068370	132027568	5q31.1	C/T	0.108924	0.021944	6.91623e-07	IL4-[]KIF3A
6	rs116537703	32226824	6p21.32	A/C	-0.116678	0.0235074	6.9246e-07	NOTCH4--[]--C6orf10
6	rs715299	32189841	6p21.32	G/T	0.103088	0.0207697	6.92713e-07	[NOTCH4]
5	rs6874184	131961149	5q31.1	A/G	0.117045	0.0235839	6.94484e-07	[RAD50]
6	rs1264373	30769273	6p21.33	A/G	0.151639	0.0305583	6.96735e-07	IER3--[]--DDR1
1	rs145553345	72806589	1p31.1	C/G	-0.298998	0.0602574	6.97708e-07	NEGR1--[]
6	rs2233974	31080016	6p21.33	C/G	0.123753	0.024945	7.01226e-07	[C6orf15]
5	rs12332204	131966988	5q31.1	G/T	0.117273	0.0236435	7.04773e-07	[RAD50]
5	rs6866095	131968945	5q31.1	C/T	0.116818	0.0235524	7.0524e-07	[RAD50]
6	rs58081157	33064452	6p21.32	A/G	0.214678	0.043286	7.06723e-07	HLA-DPB1-[]--HLA-DPB2
6	rs204992	32156908	6p21.32	A/G	0.116062	0.0234076	7.11137e-07	[PBX2]
6	rs7757760	32247710	6p21.32	G/T	0.117334	0.0236674	7.13714e-07	NOTCH4--[]--C6orf10
5	rs56798121	131925174	5q31.1	A/C	-0.117591	0.0237196	7.13854e-07	[RAD50]
5	rs62383758	131961970	5q31.1	C/T	-0.117273	0.023658	7.15871e-07	[RAD50]
16	rs12921383	89859753	16q24.3	C/T	-0.174907	0.0352957	7.21617e-07	[FANCA]
16	rs34659644	89796017	16q24.3	A/G	-0.180284	0.036383	7.22687e-07	[ZNF276]
6	rs652888	31851234	6p21.33	A/G	-0.118729	0.0239618	7.23538e-07	[EHMT2]
5	rs11242125	132025905	5q31.1	A/C	-0.10871	0.0219459	7.28747e-07	IL4-[]-KIF3A
6	rs9271325	32582513	6p21.32	C/G	-0.131058	0.0264582	7.29727e-07	HLA-DRB5--[]--HLA-DQA1
5	rs5867226	33944594	5p13.2	D/I	0.25938	0.0523667	7.30248e-07	RXFP3-[]SLC45A2
6	rs204994	32154998	6p21.32	C/T	-0.115875	0.0234025	7.36904e-07	[PBX2]
1	rs12239076	7014540	1p36.31	C/G	-0.095568	0.0193035	7.39031e-07	[CAMTA1]
11	rs3814752	65363275	11q13.1	A/G	-0.11185	0.0225939	7.40451e-07	[KCNK7]
5	rs199912051	132074089	5q31.1	D/I	0.166575	0.0336584	7.46e-07	KIF3A[]-CCNI2
5	rs26721	33963333	5p13.2	A/G	-0.293123	0.0592477	7.5208e-07	[SLC45A2]
6	rs113869022	33050083	6p21.32	A/C	0.220272	0.0445367	7.5818e-07	[HLA-DPB1]
6	rs3998182	32561915	6p21.32	C/T	0.166103	0.0335857	7.59421e-07	HLA-DRB5--[]--HLA-DQA1
5	rs67280784	132078169	5q31.1	A/G	-0.163854	0.0331349	7.61266e-07	KIF3A-[]-CCNI2
6	rs9280221	32850259	6p21.32	D/I	0.100707	0.0203693	7.65117e-07	PSMB9--[]--HLA-DMB
6	rs6917212	32583005	6p21.32	C/G	-0.132586	0.0268196	7.67352e-07	HLA-DRB5--[]--HLA-DQA1
6	rs3134941	32149537	6p21.32	C/G	-0.126172	0.0255235	7.67833e-07	[RNF5,AGER]
5	rs1859138	132027049	5q31.1	C/G	-0.108457	0.0219402	7.6818e-07	IL4-[]-KIF3A
6	rs9269074	32440792	6p21.32	A/G	0.174523	0.0353065	7.69113e-07	HLA-DRA--[]--HLA-DRB5
5	rs71913337	131962436	5q31.1	D/I	0.11703	0.0236774	7.70588e-07	[RAD50]
16	rs79139787	89795360	16q24.3	C/T	0.179484	0.0363198	7.74204e-07	[ZNF276]
5	rs62383757	131961849	5q31.1	C/T	-0.117008	0.0236805	7.76828e-07	[RAD50]
14	rs56059097	80451159	14q31.1	D/I	0.14114	0.0285665	7.78287e-07	NRXN3---[]---DIO2
15	rs1635168	28535266	15q13.1	A/C	0.199076	0.0402973	7.8051e-07	[HERC2]
6	rs9272343	32604326	6p21.32	A/G	-0.206229	0.0417561	7.86148e-07	HLA-DRB5---[]HLA-DQA1
5	rs6873732	131961067	5q31.1	C/T	-0.116495	0.023592	7.89614e-07	[RAD50]
6	rs9268200	32278670	6p21.32	C/T	-0.116806	0.0236595	7.93575e-07	[C6orf10]
6	rs9281908	32561811	6p21.32	D/I	-0.111132	0.0225111	7.94448e-07	HLA-DRB5--[]--HLA-DQA1
6	rs3134940	32149816	6p21.32	C/T	0.125965	0.0255163	7.9481e-07	[RNF5,AGER]
6	rs2857595	31568469	6p21.33	A/G	0.122343	0.0247842	7.96005e-07	NCR3-[]--AIF1
11	rs4326800	65367253	11q13.1	C/T	0.108723	0.0220325	8.02992e-07	[MAP3K11]
16	rs12925026	89792856	16q24.3	C/T	0.179294	0.0363393	8.06118e-07	[ZNF276]
5	rs28117	33962770	5p13.2	A/G	-0.290588	0.0589124	8.11699e-07	[SLC45A2]
5	rs35409	33965257	5p13.2	G/T	0.274834	0.0557188	8.11814e-07	[SLC45A2]
6	rs1811197	31327660	6p21.33	A/G	0.125598	0.0254685	8.16009e-07	HLA-C--[]--MICA
6	rs3130328	32229531	6p21.32	A/G	0.115716	0.0234655	8.1688e-07	NOTCH4--[]--C6orf10
6	rs9270902	32571962	6p21.32	A/G	-0.111433	0.0225972	8.17003e-07	HLA-DRB5--[]--HLA-DQA1
6	rs9276915	32865911	6p21.32	A/G	0.106996	0.0216987	8.18187e-07	PSMB9--[]--HLA-DMB
6	rs138738957	31035391	6p21.33	G/T	-0.149472	0.0303143	8.19161e-07	MUC22--[]--C6orf15
6	rs9281766	32338620	6p21.32	D/I	-0.125532	0.0254632	8.22561e-07	[C6orf10]
6	rs3134962	32107851	6p21.32	A/G	0.135749	0.0275358	8.22785e-07	FKBPL-[]-PRRT1
5	rs7734673	132058466	5q31.1	A/G	0.106539	0.0216159	8.27625e-07	[KIF3A]
5	rs33941688	132054753	5q31.1	D/I	-0.106566	0.0216327	8.38592e-07	[KIF3A]
11	rs10791820	65366847	11q13.1	C/T	0.108878	0.0221039	8.4045e-07	[MAP3K11]
6	rs6457513	32223770	6p21.32	C/T	0.115276	0.023403	8.406e-07	NOTCH4--[]--C6orf10
6	rs151270678	32226507	6p21.32	A/G	-0.116182	0.0235885	8.41998e-07	NOTCH4--[]--C6orf10
6	rs141581275	32225473	6p21.32	A/G	0.116137	0.0235812	8.43801e-07	NOTCH4--[]--C6orf10
5	rs4705965	132055127	5q31.1	A/G	-0.106359	0.021597	8.44941e-07	[KIF3A]
6	rs3129968	32381472	6p21.32	C/T	0.101787	0.0206712	8.47603e-07	BTNL2-[]--HLA-DRA
5	rs11242127	132055504	5q31.1	C/T	0.106342	0.0215968	8.48055e-07	[KIF3A]
11	rs10791821	65368323	11q13.1	A/G	-0.108468	0.0220291	8.4858e-07	[MAP3K11]
6	rs6457514	32223775	6p21.32	A/G	-0.115231	0.0234029	8.48905e-07	NOTCH4--[]--C6orf10
5	rs4266392	132049255	5q31.1	A/G	-0.106333	0.0215973	8.50439e-07	[KIF3A]
6	rs6912492	32869709	6p21.32	A/G	0.106895	0.0217121	8.5105e-07	PSMB9--[]--HLA-DMB
6	rs6466	32007063	6p21.33	C/T	-0.106057	0.0215431	8.52241e-07	[CYP21A2]
6	rs3130322	32223925	6p21.32	C/T	0.115211	0.0234067	8.56011e-07	NOTCH4--[]--C6orf10
5	rs200262180	33944592	5p13.2	D/I	0.262515	0.0533349	8.56632e-07	RXFP3-[]SLC45A2
6	rs6910275	32283114	6p21.32	A/C	0.116513	0.023673	8.57707e-07	[C6orf10]
6	rs6457515	32223785	6p21.32	C/G	0.115181	0.0234027	8.57916e-07	NOTCH4--[]--C6orf10
11	rs111669836	65364385	11q13.1	A/T	-0.108267	0.0219978	8.57967e-07	KCNK7[]MAP3K11
5	rs7449456	131953427	5q31.1	C/T	-0.116407	0.0236522	8.5832e-07	[RAD50]
11	rs10896019	65364704	11q13.1	A/G	-0.108242	0.0219973	8.62303e-07	KCNK7-[]MAP3K11
6	rs8365	32148403	6p21.32	C/G	0.125554	0.0255183	8.64649e-07	[RNF5]
6	rs3132967	32223947	6p21.32	A/T	0.115163	0.0234064	8.64846e-07	NOTCH4--[]--C6orf10
6	rs6457516	32223830	6p21.32	A/T	-0.115131	0.0234025	8.67149e-07	NOTCH4--[]--C6orf10
6	rs9271790	32594775	6p21.32	A/G	0.180553	0.0367003	8.67427e-07	HLA-DRB5--[]--HLA-DQA1
6	rs9271164	32577784	6p21.32	C/T	-0.108449	0.0220458	8.68752e-07	HLA-DRB5--[]--HLA-DQA1
6	rs9271165	32577785	6p21.32	A/G	-0.108448	0.0220457	8.68822e-07	HLA-DRB5--[]--HLA-DQA1
11	rs201216651	65364776	11q13.1	D/I	-0.108131	0.0219819	8.6949e-07	KCNK7-[]MAP3K11
6	rs7755666	32252401	6p21.32	A/T	0.115178	0.0234146	8.69682e-07	NOTCH4--[]-C6orf10
6	rs3129890	32414273	6p21.32	C/T	0.108251	0.0220069	8.70013e-07	HLA-DRA-[]--HLA-DRB5
11	rs10896021	65364911	11q13.1	C/T	0.10805	0.0219671	8.71241e-07	KCNK7-[]MAP3K11
5	rs26722	33963870	5p13.2	C/T	-0.354386	0.0720508	8.71878e-07	[SLC45A2]
6	rs35648152	32252846	6p21.32	D/I	-0.116375	0.0236612	8.727e-07	NOTCH4--[]-C6orf10
6	rs1062070	32148031	6p21.32	A/G	-0.125503	0.025518	8.7335e-07	[RNF5]
11	rs11227234	65365171	11q13.1	G/T	0.108038	0.0219673	8.73859e-07	KCNK7-[]MAP3K11
11	rs948577	65365318	11q13.1	C/T	-0.108019	0.0219648	8.75023e-07	[MAP3K11]
5	rs2301713	131951996	5q31.1	C/T	0.116226	0.0236357	8.77014e-07	[RAD50]
5	rs33932778	131953304	5q31.1	D/I	0.116341	0.0236599	8.77832e-07	[RAD50]
11	rs7946115	65366192	11q13.1	C/G	-0.108003	0.0219646	8.78219e-07	[MAP3K11]
11	rs7932616	65366240	11q13.1	C/T	-0.107989	0.0219645	8.81001e-07	[MAP3K11]
5	rs6894017	131952398	5q31.1	A/G	0.116137	0.0236225	8.81663e-07	[RAD50]
5	rs35408	33964938	5p13.2	C/T	0.287724	0.0585264	8.82678e-07	[SLC45A2]
6	rs6934429	32279622	6p21.32	G/T	-0.116347	0.0236674	8.83616e-07	[C6orf10]
6	rs9268204	32279500	6p21.32	C/T	-0.11634	0.0236674	8.84979e-07	[C6orf10]
6	rs1018434	32281360	6p21.32	C/T	0.116338	0.0236677	8.85668e-07	[C6orf10]
11	rs11227235	65366495	11q13.1	A/T	0.107964	0.0219645	8.86011e-07	[MAP3K11]
6	rs1018433	32281510	6p21.32	A/T	0.116335	0.0236678	8.86244e-07	[C6orf10]
6	rs9279578	32281823	6p21.32	D/I	0.116323	0.0236678	8.88757e-07	[C6orf10]
6	rs2069026	32281958	6p21.32	C/T	-0.116318	0.0236678	8.89714e-07	[C6orf10]
6	rs3130349	32147696	6p21.32	A/G	0.125404	0.0255173	8.90331e-07	[RNF5]
6	rs9268192	32277211	6p21.32	C/T	-0.116303	0.0236668	8.91493e-07	[C6orf10]
6	rs3864303	32281621	6p21.32	A/G	-0.116322	0.0236712	8.92122e-07	[C6orf10]
6	rs9268213	32282081	6p21.32	A/G	-0.116301	0.0236679	8.92992e-07	[C6orf10]
6	rs9279573	32277127	6p21.32	D/I	0.116279	0.023667	8.96274e-07	[C6orf10]
6	rs7341328	32275194	6p21.32	A/G	0.116229	0.0236569	8.96559e-07	[C6orf10]
6	rs6909790	32282979	6p21.32	A/G	-0.116282	0.0236681	8.96756e-07	[C6orf10]
6	rs6915455	32283494	6p21.32	A/G	0.11628	0.0236678	8.96918e-07	[C6orf10]
6	rs28367008	32283214	6p21.32	C/T	-0.116274	0.0236679	8.98065e-07	[C6orf10]
6	rs9268198	32278187	6p21.32	C/T	-0.116257	0.0236663	8.99911e-07	[C6orf10]
6	rs146697131	32277993	6p21.32	D/I	-0.116256	0.0236663	9.001e-07	[C6orf10]
6	rs9268196	32277834	6p21.32	C/T	-0.116254	0.0236662	9.00446e-07	[C6orf10]
6	rs9268218	32283699	6p21.32	A/G	-0.116262	0.023668	9.00591e-07	[C6orf10]
6	rs9268195	32277555	6p21.32	A/C	0.116251	0.0236662	9.01026e-07	[C6orf10]
6	rs9279575	32277527	6p21.32	D/I	0.116249	0.0236662	9.01361e-07	[C6orf10]
6	rs3115569	32224139	6p21.32	A/G	0.114937	0.023401	9.03181e-07	NOTCH4--[]--C6orf10
6	rs9268190	32276795	6p21.32	C/T	-0.116235	0.023666	9.03889e-07	[C6orf10]
6	rs9268189	32276758	6p21.32	A/G	0.116234	0.0236659	9.04097e-07	[C6orf10]
6	rs9272409	32604968	6p21.32	A/C	-0.178628	0.0363691	9.04249e-07	HLA-DRB5---[]HLA-DQA1
6	rs9268187	32276549	6p21.32	C/T	0.11623	0.0236659	9.04889e-07	[C6orf10]
6	rs116153975	32226126	6p21.32	C/T	0.116264	0.0236733	9.0519e-07	NOTCH4--[]--C6orf10
6	rs9281728	32271217	6p21.32	D/I	-0.116238	0.0236688	9.06068e-07	[C6orf10]
6	rs9268181	32276009	6p21.32	C/T	0.116218	0.0236657	9.06909e-07	[C6orf10]
6	rs147646043	32275375	6p21.32	D/I	-0.116208	0.0236656	9.0884e-07	[C6orf10]
6	rs7341300	32275027	6p21.32	C/T	-0.116194	0.0236655	9.11567e-07	[C6orf10]
6	rs9268018	32225197	6p21.32	C/T	0.114883	0.0233996	9.12659e-07	NOTCH4--[]--C6orf10
6	rs3115568	32224319	6p21.32	G/T	-0.114881	0.0234007	9.14155e-07	NOTCH4--[]--C6orf10
6	rs112596157	33054559	6p21.32	C/T	0.216633	0.0441282	9.14563e-07	[HLA-DPB1]
2	rs2971906	155703266	2q24.1	G/T	-0.181787	0.0370307	9.1501e-07	[KCNJ3]
6	rs9268017	32225072	6p21.32	G/T	0.114861	0.0233996	9.17029e-07	NOTCH4--[]--C6orf10
6	rs2854022	31306816	6p21.33	C/T	0.14718	0.0299851	9.18088e-07	HLA-C--[]--MICA
6	rs3129859	32400939	6p21.32	C/G	0.102248	0.0208312	9.18234e-07	BTNL2--[]-HLA-DRA
6	rs3096668	32236470	6p21.32	A/G	-0.114799	0.0233941	9.24067e-07	NOTCH4--[]--C6orf10
6	rs9268175	32274067	6p21.32	A/G	0.116127	0.0236653	9.24483e-07	[C6orf10]
6	rs9268214	32282466	6p21.32	A/G	-0.116199	0.0236822	9.26734e-07	[C6orf10]
6	rs9268215	32282471	6p21.32	A/G	-0.116196	0.0236822	9.27328e-07	[C6orf10]
6	rs73402069	33049965	6p21.32	A/G	0.215648	0.0439562	9.29642e-07	[HLA-DPB1]
6	rs9268083	32237221	6p21.32	C/T	-0.114763	0.0233949	9.3207e-07	NOTCH4--[]--C6orf10
6	rs9272408	32604963	6p21.32	A/G	-0.187313	0.0381864	9.33772e-07	HLA-DRB5---[]HLA-DQA1
6	rs7749904	32237322	6p21.32	A/G	0.114753	0.0233949	9.34075e-07	NOTCH4--[]--C6orf10
6	rs9268172	32273085	6p21.32	C/T	-0.116068	0.023665	9.36125e-07	[C6orf10]
6	rs7749824	32237508	6p21.32	A/G	-0.114736	0.0233949	9.3753e-07	NOTCH4--[]--C6orf10
6	rs6457536	32273765	6p21.32	A/G	-0.116057	0.0236647	9.37948e-07	[C6orf10]
6	rs7341270	32273487	6p21.32	A/G	0.116057	0.0236647	9.37948e-07	[C6orf10]
6	rs9268168	32272510	6p21.32	C/T	-0.116057	0.0236647	9.37948e-07	[C6orf10]
6	rs9268169	32272707	6p21.32	A/G	-0.116057	0.0236647	9.37948e-07	[C6orf10]
6	rs9268170	32272711	6p21.32	A/G	-0.116057	0.0236647	9.37948e-07	[C6orf10]
6	rs9268166	32272433	6p21.32	C/T	0.116054	0.0236647	9.38521e-07	[C6orf10]
6	rs9268165	32272327	6p21.32	A/G	-0.116053	0.0236647	9.38669e-07	[C6orf10]
6	rs3864300	32271807	6p21.32	G/T	-0.116047	0.0236647	9.39974e-07	[C6orf10]
6	rs3864299	32271674	6p21.32	A/T	-0.116039	0.0236653	9.42111e-07	[C6orf10]
6	rs10657544	32268795	6p21.32	D/I	-0.114681	0.0233886	9.42397e-07	[C6orf10]
6	rs7742654	32271443	6p21.32	C/G	-0.116027	0.023666	9.45315e-07	[C6orf10]
6	rs9268074	32232981	6p21.32	C/T	0.114711	0.0233981	9.45924e-07	NOTCH4--[]--C6orf10
6	rs6908903	32224439	6p21.32	A/G	0.115343	0.0235304	9.49233e-07	NOTCH4--[]--C6orf10
6	rs6908464	32224445	6p21.32	A/G	-0.11534	0.0235304	9.49913e-07	NOTCH4--[]--C6orf10
11	rs10750762	65368305	11q13.1	A/G	0.107651	0.0219644	9.52711e-07	[MAP3K11]
16	rs118174802	90143567	16q24.3	C/T	0.196505	0.0400955	9.53911e-07	PRDM7-[]--TUBB4Q
6	rs9268163	32270875	6p21.32	C/T	-0.115986	0.0236669	9.54622e-07	[C6orf10]
11	rs10896022	65366610	11q13.1	A/C	-0.107631	0.0219665	9.59339e-07	[MAP3K11]
6	rs9268206	32280344	6p21.32	A/G	-0.114628	0.0233947	9.59567e-07	[C6orf10]
5	rs3091308	131991032	5q31.1	A/G	0.115584	0.0235903	9.60123e-07	RAD50--[]-IL13
6	rs9268015	32224937	6p21.32	A/G	-0.114626	0.0233994	9.64892e-07	NOTCH4--[]--C6orf10
6	rs6903871	32282019	6p21.32	A/C	-0.114601	0.023395	9.65647e-07	[C6orf10]
6	rs202065361	32226390	6p21.32	D/I	0.115888	0.0236578	9.65697e-07	NOTCH4--[]--C6orf10
6	rs9268016	32225050	6p21.32	C/T	0.114621	0.0233994	9.65865e-07	NOTCH4--[]--C6orf10
6	rs9268201	32279284	6p21.32	A/G	0.114585	0.0233947	9.68594e-07	[C6orf10]
6	rs1018431	32281676	6p21.32	A/G	0.114596	0.0233975	9.69197e-07	[C6orf10]
6	rs1018430	32281688	6p21.32	C/T	-0.114593	0.0233975	9.69731e-07	[C6orf10]
6	rs142660963	32567431	6p21.32	D/I	0.117933	0.0240795	9.70046e-07	HLA-DRB5--[]--HLA-DQA1
11	rs10750763	65368434	11q13.1	A/G	0.10757	0.0219642	9.7061e-07	[MAP3K11]
6	rs3132932	32236039	6p21.32	A/G	0.114567	0.0233939	9.71543e-07	NOTCH4--[]--C6orf10
6	rs2395117	32250881	6p21.32	C/T	0.114588	0.0233985	9.71791e-07	NOTCH4--[]-C6orf10
6	rs3115560	32236142	6p21.32	A/G	0.114562	0.0233939	9.72718e-07	NOTCH4--[]--C6orf10
6	rs35436759	32251721	6p21.32	D/I	-0.114536	0.0233913	9.75445e-07	NOTCH4--[]-C6orf10
6	rs9268012	32224792	6p21.32	A/G	0.115141	0.0235155	9.7615e-07	NOTCH4--[]--C6orf10
11	rs10791819	65363865	11q13.1	A/G	0.107558	0.0219675	9.76806e-07	KCNK7[]-MAP3K11
6	rs7751896	32255410	6p21.32	A/G	0.114533	0.0233925	9.77287e-07	NOTCH4--[]-C6orf10
6	rs9268014	32224852	6p21.32	C/T	-0.115122	0.0235145	9.79176e-07	NOTCH4--[]--C6orf10
6	rs3130341	32247064	6p21.32	C/T	0.114502	0.0233885	9.79689e-07	NOTCH4--[]--C6orf10
6	rs3115553	32245827	6p21.32	C/T	-0.114491	0.0233875	9.81022e-07	NOTCH4--[]--C6orf10
6	rs3115552	32246156	6p21.32	C/T	-0.114491	0.0233875	9.81058e-07	NOTCH4--[]--C6orf10
6	rs3130338	32241720	6p21.32	A/G	0.114536	0.0233984	9.82834e-07	NOTCH4--[]--C6orf10
6	rs6931322	32224463	6p21.32	C/T	0.115203	0.0235369	9.85096e-07	NOTCH4--[]--C6orf10
6	rs9281706	32237697	6p21.32	D/I	-0.11451	0.0233956	9.85559e-07	NOTCH4--[]--C6orf10
6	rs3131300	32151934	6p21.32	A/G	-0.124947	0.0255284	9.8598e-07	[AGER]
6	rs3096673	32238013	6p21.32	C/T	0.114506	0.0233953	9.86112e-07	NOTCH4--[]--C6orf10
6	rs9268221	32284910	6p21.32	C/G	-0.114508	0.0233957	9.86116e-07	[C6orf10]
6	rs9272405	32604919	6p21.32	C/T	0.202279	0.0413297	9.87231e-07	HLA-DRB5---[]HLA-DQA1
6	rs3096671	32237614	6p21.32	A/G	0.114486	0.0233947	9.89574e-07	NOTCH4--[]--C6orf10
6	rs3130335	32237745	6p21.32	C/T	-0.114478	0.0233947	9.91443e-07	NOTCH4--[]--C6orf10
6	rs3096681	32235177	6p21.32	A/G	-0.114442	0.0233882	9.92421e-07	NOTCH4--[]--C6orf10
6	rs3096675	32238298	6p21.32	A/G	0.114467	0.023394	9.92939e-07	NOTCH4--[]--C6orf10
11	rs2298615	65352062	11q13.1	C/T	0.113778	0.0232551	9.95139e-07	[EHBP1L1]
6	rs1559872	32243110	6p21.32	A/C	-0.114455	0.0233941	9.95813e-07	NOTCH4--[]--C6orf10
6	rs3864302	32278792	6p21.32	C/T	-0.114436	0.023393	9.98561e-07	[C6orf10]
6	rs7765103	32238511	6p21.32	A/G	0.114431	0.0233938	1.00056e-06	NOTCH4--[]--C6orf10
6	rs7765109	32238517	6p21.32	A/G	0.114428	0.0233938	1.00124e-06	NOTCH4--[]--C6orf10
6	rs1061808	32136547	6p21.32	G/T	0.0976061	0.0199553	1.00205e-06	[AGPAT1]
6	rs3132945	32238680	6p21.32	A/G	-0.11442	0.0233938	1.00309e-06	NOTCH4--[]--C6orf10
6	rs7746994	32238538	6p21.32	C/T	0.114419	0.0233937	1.00316e-06	NOTCH4--[]--C6orf10
6	rs3130340	32244627	6p21.32	C/T	0.114416	0.0233936	1.00365e-06	NOTCH4--[]--C6orf10
6	rs3096676	32239024	6p21.32	A/C	-0.114417	0.0233937	1.00369e-06	NOTCH4--[]--C6orf10
6	rs3115559	32239341	6p21.32	C/T	-0.114415	0.0233937	1.00402e-06	NOTCH4--[]--C6orf10
6	rs3096679	32242492	6p21.32	G/T	0.114414	0.0233936	1.00406e-06	NOTCH4--[]--C6orf10
6	rs2114434	32242761	6p21.32	A/G	-0.114414	0.0233936	1.00422e-06	NOTCH4--[]--C6orf10
6	rs3096685	32234198	6p21.32	C/T	-0.114421	0.0233964	1.00556e-06	NOTCH4--[]--C6orf10
6	rs3096680	32235597	6p21.32	A/G	-0.11438	0.0233949	1.01287e-06	NOTCH4--[]--C6orf10
6	rs6909427	32268701	6p21.32	G/T	0.114358	0.0233914	1.01398e-06	[C6orf10]
6	rs9268171	32273077	6p21.32	C/T	0.114361	0.0233923	1.01426e-06	[C6orf10]
6	rs3749966	32261507	6p21.32	C/T	0.114353	0.0233914	1.01508e-06	[C6orf10]
6	rs147562250	32227082	6p21.32	A/G	0.114497	0.0234211	1.01532e-06	NOTCH4--[]--C6orf10
6	rs7739069	32265682	6p21.32	A/G	-0.11435	0.0233915	1.01587e-06	[C6orf10]
6	rs9268167	32272437	6p21.32	A/C	0.114348	0.0233919	1.0168e-06	[C6orf10]
6	rs9271151	32577474	6p21.32	G/T	0.106738	0.0218358	1.01753e-06	HLA-DRB5--[]--HLA-DQA1
6	rs9271150	32577470	6p21.32	G/T	0.106738	0.0218359	1.01759e-06	HLA-DRB5--[]--HLA-DQA1
6	rs143312186	32229238	6p21.32	C/T	0.114369	0.0233974	1.01817e-06	NOTCH4--[]--C6orf10
6	rs3130327	32229442	6p21.32	A/G	0.114364	0.0233975	1.01931e-06	NOTCH4--[]--C6orf10
6	rs9268156	32269218	6p21.32	C/G	-0.114337	0.0233923	1.01967e-06	[C6orf10]
6	rs9270717	32567506	6p21.32	C/G	-0.144162	0.0294984	1.02335e-06	HLA-DRB5--[]--HLA-DQA1
6	rs9268164	32271263	6p21.32	A/T	-0.114324	0.0233934	1.02363e-06	[C6orf10]
5	rs3216214	132043186	5q31.1	D/I	-0.106772	0.0218492	1.02489e-06	[KIF3A]
5	rs12188917	131991085	5q31.1	C/T	0.115413	0.0236187	1.02636e-06	RAD50--[]-IL13
6	rs6457525	32229721	6p21.32	A/G	0.114321	0.0233968	1.02816e-06	NOTCH4--[]--C6orf10
6	rs70993876	32519338	6p21.32	D/I	-0.138905	0.0284284	1.02856e-06	HLA-DRB5--[]--HLA-DQA1
6	rs9268146	32257366	6p21.32	C/T	0.114289	0.0233914	1.0292e-06	NOTCH4--[]-C6orf10
6	rs9501266	33058624	6p21.32	A/G	0.214147	0.0438292	1.02935e-06	HLA-DPB1-[]--HLA-DPB2
6	rs6935269	32260350	6p21.32	C/T	0.114271	0.0233914	1.03329e-06	NOTCH4--[]C6orf10
6	rs2250284	31330139	6p21.33	A/G	-0.1152	0.0235817	1.03364e-06	HLA-C--[]--MICA
6	rs2523567	31330015	6p21.33	C/G	-0.115202	0.0235828	1.03423e-06	HLA-C--[]--MICA
6	rs9272470	32605714	6p21.32	G/T	0.183561	0.0375772	1.03537e-06	[HLA-DQA1]
6	rs7775332	32270363	6p21.32	A/T	-0.114258	0.0233934	1.03853e-06	[C6orf10]
14	rs142936632	80428684	14q31.1	D/I	0.153067	0.0313423	1.04099e-06	NRXN3--[]---DIO2
6	rs7770501	33048937	6p21.32	C/G	-0.150547	0.0308288	1.04313e-06	[HLA-DPB1]
6	rs3096682	32235096	6p21.32	A/C	-0.11423	0.0233951	1.04674e-06	NOTCH4--[]--C6orf10
2	rs55775132	239521963	2q37.3	A/G	0.256936	0.0526258	1.04845e-06	ASB1---[]---TWIST2
6	rs2523569	31329921	6p21.33	G/T	0.115152	0.0235855	1.0485e-06	HLA-C--[]--MICA
6	rs3132930	32234512	6p21.32	C/T	-0.114221	0.0233952	1.04883e-06	NOTCH4--[]--C6orf10
6	rs2523568	31329932	6p21.33	A/G	0.115145	0.0235853	1.04991e-06	HLA-C--[]--MICA
6	rs3132970	32230208	6p21.32	A/G	0.114229	0.0233978	1.04998e-06	NOTCH4--[]--C6orf10
6	rs112917638	32229826	6p21.32	C/T	-0.114214	0.0233963	1.05168e-06	NOTCH4--[]--C6orf10
6	rs3115566	32230214	6p21.32	C/T	0.114219	0.0233977	1.05221e-06	NOTCH4--[]--C6orf10
6	rs3132929	32234480	6p21.32	C/G	0.114197	0.0233953	1.05436e-06	NOTCH4--[]--C6orf10
6	rs9268080	32234395	6p21.32	A/G	-0.114197	0.0233953	1.05444e-06	NOTCH4--[]--C6orf10
14	rs76254748	80428954	14q31.1	C/T	0.152979	0.0313416	1.05542e-06	NRXN3--[]---DIO2
6	rs3130333	32234342	6p21.32	G/T	-0.114191	0.0233953	1.05579e-06	NOTCH4--[]--C6orf10
6	rs201572971	32234038	6p21.32	D/I	-0.114186	0.0233953	1.05696e-06	NOTCH4--[]--C6orf10
6	rs7767325	32233886	6p21.32	C/G	0.114184	0.0233954	1.05751e-06	NOTCH4--[]--C6orf10
6	rs3096686	32230097	6p21.32	C/G	0.114203	0.0233994	1.05771e-06	NOTCH4--[]--C6orf10
6	rs3115563	32233638	6p21.32	A/T	0.114181	0.0233954	1.05808e-06	NOTCH4--[]--C6orf10
6	rs9268076	32233373	6p21.32	A/G	-0.114179	0.023396	1.05934e-06	NOTCH4--[]--C6orf10
6	rs9268069	32232124	6p21.32	C/T	0.114165	0.0233954	1.06188e-06	NOTCH4--[]--C6orf10
6	rs1060270	32546603	6p21.32	A/G	-0.161121	0.0330187	1.06275e-06	HLA-DRB5--[]--HLA-DQA1
6	rs3130332	32231547	6p21.32	A/T	-0.114161	0.0233955	1.06295e-06	NOTCH4--[]--C6orf10
5	rs2299004	132057838	5q31.1	C/T	0.10546	0.021613	1.06376e-06	[KIF3A]
6	rs3132926	32231313	6p21.32	C/T	0.114154	0.0233955	1.0646e-06	NOTCH4--[]--C6orf10
6	rs113233375	32231121	6p21.32	D/I	0.114151	0.0233955	1.06528e-06	NOTCH4--[]--C6orf10
6	rs3130330	32230824	6p21.32	A/G	-0.114145	0.0233955	1.06655e-06	NOTCH4--[]--C6orf10
6	rs9272469	32605713	6p21.32	A/C	-0.183115	0.0375316	1.06708e-06	[HLA-DQA1]
6	rs9268055	32230608	6p21.32	C/T	0.114136	0.0233955	1.06863e-06	NOTCH4--[]--C6orf10
6	rs9268988	32435523	6p21.32	C/T	-0.118759	0.0243479	1.07387e-06	HLA-DRA--[]--HLA-DRB5
6	rs112573360	33052533	6p21.32	A/G	0.213877	0.0438499	1.0744e-06	[HLA-DPB1]
6	rs3115561	32235860	6p21.32	C/G	-0.114069	0.0233872	1.07479e-06	NOTCH4--[]--C6orf10
16	rs34714188	89781756	16q24.3	A/T	-0.177798	0.0364563	1.07694e-06	[VPS9D1]
15	rs145071428	28392789	15q13.1	D/I	0.196076	0.0402053	1.07779e-06	[HERC2]
6	rs3132928	32234015	6p21.32	A/G	0.114148	0.0234127	1.08534e-06	NOTCH4--[]--C6orf10
6	rs9461832	33056384	6p21.32	A/G	0.213718	0.0438353	1.08548e-06	[HLA-DPB1]
6	rs3131781	30937732	6p21.33	A/G	-0.149212	0.0306141	1.09377e-06	DPCR1--[]--MUC21
6	rs9276	33053577	6p21.32	A/G	0.213698	0.0438451	1.09393e-06	[HLA-DPB1]
6	rs176095	32158319	6p21.32	A/G	-0.113915	0.0233725	1.09409e-06	PBX2[]GPSM3
6	rs1033499	32307532	6p21.32	A/G	0.127614	0.0261844	1.09545e-06	[C6orf10]
16	rs201156703	90052185	16q24.3	D/I	-0.180494	0.0370376	1.09771e-06	CENPBD1--[]--DBNDD1
6	rs3129901	32310119	6p21.32	G/T	0.127579	0.026184	1.10257e-06	[C6orf10]
1	rs6598858	26909765	1p36.11	C/T	-0.0958932	0.0196818	1.10366e-06	RPS6KA1-[]---ARID1A
6	rs6934546	32279952	6p21.32	A/G	-0.115506	0.0237103	1.10706e-06	[C6orf10]
6	rs66796862	32521664	6p21.32	C/T	0.153224	0.0314551	1.10989e-06	HLA-DRB5--[]--HLA-DQA1
6	rs9500935	33059604	6p21.32	C/T	-0.213336	0.043816	1.12206e-06	HLA-DPB1-[]--HLA-DPB2
6	rs2269423	32145707	6p21.32	A/C	-0.0971032	0.0199488	1.12947e-06	AGPAT1-[]RNF5
5	rs1468215	132036489	5q31.1	A/T	0.106133	0.021808	1.13478e-06	[KIF3A]
6	rs5875357	32299524	6p21.32	D/I	0.127413	0.0261814	1.13563e-06	[C6orf10]
6	rs1265756	32302672	6p21.32	A/G	0.127417	0.0261843	1.13785e-06	[C6orf10]
5	rs4705964	132046165	5q31.1	A/G	-0.106149	0.0218138	1.13786e-06	[KIF3A]
6	rs9268987	32435423	6p21.32	C/T	0.120637	0.0247927	1.13983e-06	HLA-DRA--[]--HLA-DRB5
6	rs9268986	32435404	6p21.32	C/T	-0.120628	0.0247922	1.14125e-06	HLA-DRA--[]--HLA-DRB5
12	rs10859273	92498618	12q21.33	C/T	-0.107701	0.0221405	1.14792e-06	[LOC256021]
6	rs9268246	32294549	6p21.32	A/T	-0.127345	0.0261802	1.1493e-06	[C6orf10]
6	rs6908927	32224489	6p21.32	A/G	0.114011	0.0234407	1.1515e-06	NOTCH4--[]--C6orf10
6	rs3129933	32336161	6p21.32	A/G	0.127353	0.0261843	1.1519e-06	[C6orf10]
6	rs9269902	32551197	6p21.32	C/T	-0.162982	0.0335099	1.15224e-06	HLA-DRB5--[]--HLA-DQA1
6	rs9271783	32594579	6p21.32	A/G	0.113176	0.0232713	1.15419e-06	HLA-DRB5--[]--HLA-DQA1
6	rs9268245	32293941	6p21.32	C/G	0.127273	0.0261806	1.16572e-06	[C6orf10]
6	rs9268229	32287402	6p21.32	A/C	0.127845	0.0262986	1.16621e-06	[C6orf10]
5	rs6865485	132035572	5q31.1	A/T	0.105888	0.0217863	1.17217e-06	[KIF3A]
6	rs4711291	32256260	6p21.32	C/G	-0.113699	0.0233951	1.17405e-06	NOTCH4--[]-C6orf10
6	rs9268861	32429894	6p21.32	A/C	0.116651	0.0240032	1.17489e-06	HLA-DRA--[]--HLA-DRB5
16	rs150196149	90126993	16q24.3	A/G	0.194483	0.0400259	1.18018e-06	[PRDM7]
6	rs2395187	32433197	6p21.32	C/G	-0.10953	0.0225423	1.18063e-06	HLA-DRA--[]--HLA-DRB5
6	rs9270841	32570418	6p21.32	G/T	0.110718	0.0227889	1.18321e-06	HLA-DRB5--[]--HLA-DQA1
5	rs3213639	132038199	5q31.1	C/T	0.105883	0.0217999	1.19131e-06	[KIF3A]
6	rs9268231	32287754	6p21.32	C/T	0.127097	0.026168	1.19199e-06	[C6orf10]
6	rs3130319	32223109	6p21.32	A/G	-0.127193	0.0261885	1.19274e-06	NOTCH4--[]--C6orf10
6	rs9268981	32435131	6p21.32	C/T	-0.112338	0.023135	1.19927e-06	HLA-DRA--[]--HLA-DRB5
15	rs146891884	28400485	15q13.1	A/G	-0.1954	0.0402437	1.20129e-06	[HERC2]
6	rs113456409	33048975	6p21.32	A/G	0.212854	0.043849	1.2084e-06	[HLA-DPB1]
14	rs74715134	80432180	14q31.1	C/T	-0.152741	0.0314735	1.21606e-06	NRXN3--[]---DIO2
6	rs9271108	32576633	6p21.32	A/G	0.106012	0.0218481	1.2208e-06	HLA-DRB5--[]--HLA-DQA1
6	rs9271110	32576688	6p21.32	A/G	0.109472	0.022562	1.22198e-06	HLA-DRB5--[]--HLA-DQA1
6	rs9271109	32576687	6p21.32	C/T	0.109472	0.0225621	1.22218e-06	HLA-DRB5--[]--HLA-DQA1
15	rs11074326	28416427	15q13.1	C/T	0.195236	0.0402439	1.2264e-06	[HERC2]
6	rs9268124	32252507	6p21.32	A/G	-0.126898	0.0261594	1.22849e-06	NOTCH4--[]-C6orf10
6	rs9272311	32603953	6p21.32	A/G	0.17863	0.0368268	1.2318e-06	HLA-DRB5---[]-HLA-DQA1
5	rs10073911	132035399	5q31.1	A/C	-0.104683	0.0215836	1.23391e-06	[KIF3A]
6	rs9271243	32579951	6p21.32	C/T	-0.105373	0.0217273	1.23586e-06	HLA-DRB5--[]--HLA-DQA1
6	rs9271242	32579940	6p21.32	C/T	0.10537	0.0217272	1.23656e-06	HLA-DRB5--[]--HLA-DQA1
6	rs9268084	32237260	6p21.32	A/G	-0.126932	0.0261732	1.2366e-06	NOTCH4--[]--C6orf10
14	rs72685544	80517796	14q31.1	C/T	0.133266	0.0274806	1.23788e-06	NRXN3---[]---DIO2
6	rs9268220	32284340	6p21.32	C/T	-0.126883	0.0261672	1.24106e-06	[C6orf10]
6	rs9268139	32255507	6p21.32	A/G	-0.126847	0.0261634	1.24533e-06	NOTCH4--[]-C6orf10
5	rs803055	132084956	5q31.1	A/G	0.155823	0.0321413	1.2466e-06	[CCNI2]
6	rs9271378	32587300	6p21.32	A/G	-0.0965773	0.0199311	1.26253e-06	HLA-DRB5--[]--HLA-DQA1
6	rs3096683	32234993	6p21.32	A/G	-0.126789	0.0261668	1.26357e-06	NOTCH4--[]--C6orf10
6	rs34195497	32526670	6p21.32	A/G	0.14859	0.0306704	1.26794e-06	HLA-DRB5--[]--HLA-DQA1
6	rs7775592	32270283	6p21.32	A/G	0.113551	0.0234389	1.2689e-06	[C6orf10]
6	rs9270964	32573442	6p21.32	A/T	0.106819	0.0220526	1.27374e-06	HLA-DRB5--[]--HLA-DQA1
5	rs10062446	132040374	5q31.1	A/T	-0.10544	0.0217682	1.27388e-06	[KIF3A]
5	rs11740584	132046789	5q31.1	C/G	-0.105422	0.0217691	1.28045e-06	[KIF3A]
5	rs10036532	132045815	5q31.1	G/T	0.105421	0.021769	1.28069e-06	[KIF3A]
6	rs9272179	32601451	6p21.32	C/T	0.101758	0.0210138	1.28262e-06	HLA-DRB5---[]-HLA-DQA1
5	rs2237057	132043944	5q31.1	A/G	-0.105395	0.0217689	1.28829e-06	[KIF3A]
5	rs2237058	132043918	5q31.1	A/G	-0.105392	0.0217689	1.28918e-06	[KIF3A]
6	rs3132556	31078809	6p21.33	A/T	-0.120187	0.0248315	1.29762e-06	MUC22--[]C6orf15
5	rs2285700	132039132	5q31.1	A/C	-0.105356	0.0217684	1.29916e-06	[KIF3A]
6	rs74950807	32513375	6p21.32	C/T	-0.134798	0.0278621	1.31173e-06	HLA-DRB5--[]--HLA-DQA1
6	rs3130294	32178773	6p21.32	C/T	0.0936796	0.0193686	1.32027e-06	[NOTCH4]
6	rs3997871	32580456	6p21.32	A/G	0.104856	0.0216805	1.32185e-06	HLA-DRB5--[]--HLA-DQA1
6	rs4504509	32399159	6p21.32	C/T	0.116979	0.0241884	1.32365e-06	BTNL2--[]-HLA-DRA
5	rs803141	132128218	5q31.1	C/T	-0.13988	0.0289248	1.32463e-06	SEPT8--[]--SOWAHA
6	rs3129891	32415080	6p21.32	A/G	0.114609	0.0237017	1.32819e-06	HLA-DRA-[]--HLA-DRB5
6	rs9268210	32280694	6p21.32	C/T	0.115649	0.0239174	1.32901e-06	[C6orf10]
6	rs9270619	32565243	6p21.32	A/G	-0.118811	0.0245729	1.3314e-06	HLA-DRB5--[]--HLA-DQA1
11	rs7937415	65363958	11q13.1	A/G	0.106115	0.0219485	1.33305e-06	KCNK7[]-MAP3K11
6	rs9271107	32576604	6p21.32	A/T	-0.105734	0.0218728	1.33801e-06	HLA-DRB5--[]--HLA-DQA1
15	rs111446662	28388751	15q13.1	C/T	-0.388814	0.0804412	1.34136e-06	[HERC2]
6	rs9272487	32606002	6p21.32	C/T	-0.165299	0.0341984	1.34198e-06	[HLA-DQA1]
6	rs9268127	32253559	6p21.32	C/T	0.126481	0.0261707	1.34542e-06	NOTCH4--[]-C6orf10
6	rs9268103	32245370	6p21.32	A/G	-0.121846	0.0252138	1.34812e-06	NOTCH4--[]--C6orf10
14	rs4140791	80541324	14q31.1	A/G	0.132727	0.027468	1.35114e-06	NRXN3---[]---DIO2
6	rs9271145	32577224	6p21.32	C/G	-0.105751	0.0218865	1.35301e-06	HLA-DRB5--[]--HLA-DQA1
6	rs71796171	32255236	6p21.32	D/I	-0.121804	0.0252124	1.35755e-06	NOTCH4--[]-C6orf10
14	rs11847539	80542522	14q31.1	C/T	-0.132722	0.0274735	1.35893e-06	NRXN3---[]---DIO2
6	rs6913182	32237926	6p21.32	C/T	0.121809	0.0252152	1.35998e-06	NOTCH4--[]--C6orf10
14	rs2049829	80432157	14q31.1	A/G	0.151897	0.0314467	1.3632e-06	NRXN3--[]---DIO2
6	rs9270622	32565329	6p21.32	C/T	-0.118425	0.0245181	1.36484e-06	HLA-DRB5--[]--HLA-DQA1
6	rs66593511	32253100	6p21.32	D/I	-0.122285	0.0253226	1.37151e-06	NOTCH4--[]-C6orf10
6	rs116816411	32489202	6p21.32	A/G	0.189307	0.0392094	1.37992e-06	[HLA-DRB5]
15	rs7497759	28416205	15q13.1	C/T	-0.19429	0.0402463	1.38225e-06	[HERC2]
11	rs1151503	65357697	11q13.1	A/G	-0.111374	0.0230713	1.38324e-06	[EHBP1L1]
6	rs7767493	32431129	6p21.32	C/T	-0.107283	0.0222248	1.38471e-06	HLA-DRA--[]--HLA-DRB5
5	rs6864396	132047875	5q31.1	C/G	-0.105088	0.0217729	1.38912e-06	[KIF3A]
6	rs9271258	32580446	6p21.32	A/G	0.104748	0.0217045	1.3921e-06	HLA-DRB5--[]--HLA-DQA1
[truncated: 3,334 more rows]
